# Supplementary material for: Passenger Gene Coamplifications Create Collateral Therapeutic Vulnerabilities in Cancer
Source: Cancer Discov. 2024 Jan 13;14(3):492–507. doi: 10.1158/2159-8290.CD-23-1189 (PMC10911929; doi:10.1158/2159-8290.CD-23-1189)
Supplement: Supplementary Table S4 — Peptides significantly enriched after DDX1 immunoprecipitation as measured using LC-MS/MS. [file cd-23-1189_supplementary_table_s4_suppst4.xlsx]

## Sheet: LFQ_2h_run
id	Protein IDs	Majority protein IDs	Protein names	Gene names	Fasta headers	Number of proteins	Peptides	Razor + unique peptides	Unique peptides	Sequence coverage [%]	Unique + razor sequence coverage [%]	Unique sequence coverage [%]	Mol. weight [kDa]	Q-value	Score	Intensity	MS/MS count	iBAQ	DDX1 Interactor	minimum 3 peptides	T-Test	Significant LFQ intensity Kelly_DDX_IgG	Significant LFQ intensity IMR_DDX_IgG	Significant LFQ intensity IMR_DDX_IgG_wo_outlier	DDX1 Enriched Kelly_DDX_IgG	DDX1 Enriched IMR_DDX_IgG	DDX1 Enriched IMR_DDX_IgG_wo_outlier	Difference LFQ intensity Kelly_DDX_IgG	p-value LFQ intensity Kelly_DDX_IgG	q-value LFQ intensity Kelly_DDX_IgG	Difference LFQ intensity IMR_DDX_IgG	p-value LFQ intensity IMR_DDX_IgG	q-value LFQ intensity IMR_DDX_IgG	Difference LFQ intensity IMR_DDX_IgG_wo_outlier	p-value LFQ intensity IMR_DDX_IgG_wo_outlier	q-value LFQ intensity IMR_DDX_IgG_wo_outlier	LFQ Intensity Values (with imputation)	LFQ intensity IMR_DDX_1	LFQ intensity IMR_DDX_2	LFQ intensity IMR_DDX_3	LFQ intensity IMR_IgG_1	LFQ intensity IMR_IgG_2	LFQ intensity IMR_IgG_3	LFQ intensity Kelly_DDX_1	LFQ intensity Kelly_DDX_2	LFQ intensity Kelly_DDX_3	LFQ intensity Kelly_IgG_1	LFQ intensity Kelly_IgG_2	LFQ intensity Kelly_IgG_3
1587	Q92499;F1T0B3;A0A087X2G1;Q92499-3;Q92499-2	Q92499;F1T0B3;A0A087X2G1;Q92499-3;Q92499-2	ATP-dependent RNA helicase DDX1	DDX1	Q92499;F1T0B3;A0A087X2G1;Q92499-3;Q92499-2	5	109	109	109	88.5	88.5	88.5	82.431	0	323.31	3408400000000	2030	87396000000	+	+		+	+	+	+	+	+	14.836	4.3575	0	10.8844	4.0096	0	9.95247	2.81773	0		38.5668	36.8145	37.5909	25.8186	27.2311	27.2694	37.5843	36.7221	36.2077	20.8487	22.0121	23.1453
909	P11182;Q5VVL7	P11182;Q5VVL7	Lipoamide acyltransferase component of branched-chain alpha-keto acid dehydrogenase complex, mitochondrial	DBT	P11182;Q5VVL7	2	26	26	26	64.7	64.7	64.7	53.486	0	323.31	56866000000	262	2030900000		+		+	+	+	+	+	+	9.29939	4.46464	0	9.60436	4.44353	0	9.0873	2.56391	0		32.3345	30.8029	31.7342	21.696	22.0836	22.2789	31.9567	31.7061	31.1372	21.6615	22.2424	22.9979
93	A0A0A0MS08;P01857;A0A0A0MS07	A0A0A0MS08;P01857;A0A0A0MS07	Ig gamma-1 chain C region	IGHG1	A0A0A0MS08;P01857;A0A0A0MS07	3	8	8	4	26.1	26.1	15.5	43.911	0	17.006	126360000000	26	7432900000		+		+	+	+	+	+	+	10.4351	5.11808	0	9.60796	3.86842	0	8.8076	2.48464	0		33.5395	31.4503	32.3776	22.3308	23.3074	22.9053	33.5726	33.4178	32.6677	23.0452	22.3636	22.9439
1087	P36957;P36957-2;Q86SW4;H0YJF9;G3V5M3;G3V3F0	P36957;P36957-2;Q86SW4	Dihydrolipoyllysine-residue succinyltransferase component of 2-oxoglutarate dehydrogenase complex, mitochondrial	DLST	P36957;P36957-2;Q86SW4	6	17	17	17	41.9	41.9	41.9	48.755	0	323.31	20173000000	81	877100000		+		+	+	+	+	+	+	3.2661	3.27138	0.0127407	9.2473	3.53568	0.06	8.17284	3.49938	0		31.8211	30.0006	29.7384	20.4248	21.7598	21.6336	25.9294	26.2376	25.9992	23.099	22.1718	23.0971
914	P11498;A0A494C016;A0A494C101;A0A494C0T2;P11498-2;E9PRE7;E9PS68;A0A494BZT5	P11498;A0A494C016	Pyruvate carboxylase, mitochondrial	PC	P11498;A0A494C016	8	42	42	42	56.6	56.6	56.6	129.63	0	323.31	15999000000	226	271160000		+		+	+	+	+	+	+	7.25614	3.69172	0	8.26119	3.36943	0.05	7.27445	2.27222	0.038		31.0973	28.928	29.869	20.8626	21.8718	22.3763	30.2563	29.9908	29.6641	22.3832	23.7559	22.0037
898	P10515;H0YDD4;E9PEJ4	P10515;H0YDD4;E9PEJ4	Dihydrolipoyllysine-residue acetyltransferase component of pyruvate dehydrogenase complex, mitochondrial;Acetyltransferase component of pyruvate dehydrogenase complex	DLAT	P10515;H0YDD4;E9PEJ4	3	18	18	18	41.6	41.6	41.6	68.996	0	323.31	21537000000	148	633450000		+		+	+		+	+	+	6.53592	2.66993	0.0092973	5.66759	3.44285	0.0428571	5.19064	1.82833	0.0651429		28.3187	26.806	28.085	21.6972	22.2422	22.2676	31.5665	31.1228	30.664	22.8054	25.3667	25.5733
459	E9PG35;E9PHF7;Q96RQ3;F5GYT8;G5E9X5	E9PG35;E9PHF7;Q96RQ3;F5GYT8;G5E9X5	Methylcrotonoyl-CoA carboxylase subunit alpha, mitochondrial	MCCC1	E9PG35;E9PHF7;Q96RQ3;F5GYT8;G5E9X5	5	16	16	16	46.5	46.5	46.5	66.467	0	201.28	2308400000	60	82441000	+	+		+		+	+		+	4.7475	2.88717	0.0101176	3.91539	2.91105	0.0616	3.40835	2.29129	0.0304		27.2547	25.7322	26.0434	22.3252	22.2906	22.6683	28.5665	27.617	26.9751	22.4965	22.7256	23.6939
1540	Q8IV04	Q8IV04	Carabin	TBC1D10C	Q8IV04	1	1	1	1	2	2	2	49.712	0.0062267	1.3286	5433200000	8	258730000				+		+	+		+	6.36241	3.7873	0	4.93018	2.6011	0.0643077	3.93617	2.48077	0.0456		28.8129	27.4091	27.8587	21.8947	23.7282	23.6672	29.3657	28.4822	28.024	22.2015	21.8712	22.712
815	P01602	P01602	Ig kappa chain V-I region HK102	IGKV1-5	P01602	1	1	1	1	9.4	9.4	9.4	12.781	0	2.5589	402870000	6	100720000				+		+	+		+	2.96803	2.27095	0.032898	2.78499	1.17366	0.506146	3.84132	2.43513	0.0414545		21.8037	25.2532	24.9927	21.1314	21.088	21.4753	25.9285	24.803	24.2921	21.5561	22.2823	22.2811
139	A0A3B3ISA6;F5GXS0;A0A140TA49;A0A140TA44;A0A140TA32;A0A140TA29;A0A0G2JL54;A0A0G2JPR0;P0C0L4-2;P0C0L5;P0C0L4	A0A3B3ISA6;F5GXS0;A0A140TA49;A0A140TA44;A0A140TA32;A0A140TA29;A0A0G2JL54;A0A0G2JPR0;P0C0L4-2;P0C0L5;P0C0L4	Complement C4-A;Complement C4 beta chain;Complement C4-A alpha chain;C4a anaphylatoxin;C4b-A;C4d-A;Complement C4 gamma chain;Complement C4-B;Complement C4 beta chain;Complement C4-B alpha chain;C4a anaphylatoxin;C4b-B;C4d-B;Complement C4 gamma chain	C4B;C4A	A0A3B3ISA6;F5GXS0;A0A140TA49;A0A140TA44;A0A140TA32;A0A140TA29;A0A0G2JL54;A0A0G2JPR0;P0C0L4-2;P0C0L5;P0C0L4	11	2	2	2	1.9	1.9	1.9	142.88	0	102.57	1143600000	15	20064000				+		+	+		+	3.9654	2.24863	0.032	4.06059	2.37842	0.0533333	3.44684	2.1423	0.0536471		27.3989	25.2052	25.5884	22.1108	21.7267	22.1732	27.6688	26.319	25.4858	21.8729	22.5761	23.1284
1336	Q02218;E9PCR7;A0A0D9SFS3;E9PDF2;Q02218-2;E9PFG7;Q02218-3;C9J4G7	Q02218;E9PCR7;A0A0D9SFS3;E9PDF2;Q02218-2;E9PFG7	2-oxoglutarate dehydrogenase, mitochondrial	OGDH	Q02218;E9PCR7;A0A0D9SFS3;E9PDF2;Q02218-2;E9PFG7	8	43	43	33	56.6	56.6	49.9	115.93	0	323.31	15113000000	167	335840000		+			+	+		+	+	0.523647	0.687625	0.78954	8.29811	3.67234	0	7.62153	3.69684	0		31.8274	29.8458	29.9521	22.1761	22.1834	22.3716	22.5483	22.1844	23.0813	21.7952	22.533	21.9149
886	P09622;E9PEX6;P09622-2;P09622-3;F8WDM5;A0A1W2PR83;F2Z2E3	P09622;E9PEX6;P09622-2;P09622-3	Dihydrolipoyl dehydrogenase, mitochondrial;Dihydrolipoyl dehydrogenase	DLD	P09622;E9PEX6;P09622-2;P09622-3	7	15	15	15	49.3	49.3	49.3	54.177	0	221.14	5209200000	73	236780000	+	+				+			+	1.70031	0.852452	0.476609	5.91239	2.22725	0.0604211	4.35835	2.98207	0		30.5086	28.2985	28.5172	21.4881	23.9608	24.1382	22.0434	24.4571	24.7649	22.705	21.5338	21.9257
1318	P82909;D6R941	P82909	28S ribosomal protein S36, mitochondrial	MRPS36	P82909	2	5	5	5	68.9	68.9	68.9	11.466	0	73.859	2118000000	14	423600000		+				+			+	0	NaN	1	5.00304	2.6002	0.0696667	4.13283	1.97554	0.0506667		28.8491	26.7905	26.8935	22.1057	23.1346	22.2838	22.2009	21.9267	22.8391	22.6689	23.4979	22.6493
1317	P81605;P81605-2	P81605;P81605-2	Dermcidin;Survival-promoting peptide;DCD-1	DCD	P81605;P81605-2	2	3	3	3	22.7	22.7	22.7	11.284	0	5.6093	3415800000	15	683160000		+				+			+	-2.59651	1.26803	0.240178	1.47238	0.334985	1	2.09195	2.17353	0.048		20.7845	25.4085	25.4733	20.5512	23.1798	23.518	23.2732	22.7421	24.9155	27.6435	25.6288	25.4481
1700	Q9HCC0;Q9HCC0-2;D6RD67;D6RDF7;D6R9R1;A0A0G2JM88	Q9HCC0;Q9HCC0-2;D6RD67	Methylcrotonoyl-CoA carboxylase beta chain, mitochondrial	MCCC2	Q9HCC0;Q9HCC0-2;D6RD67	6	20	20	20	50.1	50.1	50.1	61.332	0	133.17	5153500000	77	184050000		+		+			+			5.77489	3.08189	0.0132308	5.15832	2.44911	0.064	4.11699	1.58474	0.124533		28.8597	26.9756	28.0313	21.6187	23.811	22.962	30.1728	29.0847	29.0752	23.7378	22.7288	24.5415
1373	Q13011;M0R248;M0QZW4	Q13011;M0R248	Delta(3,5)-Delta(2,4)-dienoyl-CoA isomerase, mitochondrial	ECH1	Q13011;M0R248	3	12	12	8	53.7	53.7	41.5	35.816	0	323.31	45934000000	147	2551900000		+		+			+			8.50439	4.04419	0	3.14162	1.91518	0.0911667	2.52519	0.917123	0.556148		28.8394	27.9311	28.4799	24.4649	24.7512	26.6094	32.0139	33.2366	31.9343	24.3602	23.2626	24.0488
1544	Q8IX15;Q8IX15-3;U3KPW8	Q8IX15;Q8IX15-3;U3KPW8	Homeobox and leucine zipper protein Homez	HOMEZ	Q8IX15;Q8IX15-3;U3KPW8	3	10	10	10	33.3	33.3	33.3	61.24	0	185.89	2947300000	43	122800000		+		+			+			6.08086	3.03545	0.0122857	0	NaN	1	1.02822	1.31277	0.430943		21.0028	23.3237	23.4572	21.9862	22.5881	22.1364	29.2239	28.6822	27.9217	21.6397	23.6159	22.3296
693	O00330-3;O00330;H0YD97;O00330-2;E9PLU0;E9PRI6	O00330-3;O00330;H0YD97;O00330-2	Pyruvate dehydrogenase protein X component, mitochondrial	PDHX	O00330-3;O00330;H0YD97;O00330-2	6	14	14	14	45.1	45.1	45.1	51.459	0	167.42	4717600000	55	196560000		+		+			+			6.89589	3.23145	0.0107273	1.7945	0.869679	1	0.960293	0.276778	0.9152		25.4409	22.8012	24.7765	21.978	22.0289	23.6282	29.9708	29.214	29.224	21.4269	22.614	23.6801
522	F8VW41;Q86VP3-4;Q86VP3;Q86VP3-3;Q86VP3-2	F8VW41;Q86VP3-4;Q86VP3;Q86VP3-3;Q86VP3-2	Phosphofurin acidic cluster sorting protein 2	PACS2	F8VW41;Q86VP3-4;Q86VP3;Q86VP3-3;Q86VP3-2	5	5	5	5	10.2	10.2	10.2	94.426	0	6.8415	383420000	6	12369000		+		+			+			3.77001	3.33159	0.00983333	0	NaN	1	0.887449	1.27433	0.461067		21.3219	23.0507	22.7666	21.3365	21.8622	22.1803	26.9423	26.4	25.8291	22.3152	22.6875	22.8587
873	P08559;P08559-4;P08559-3;P08559-2;Q5JPU3;Q5JPU0;Q5JPT9;Q5JPU1;P29803;Q5JPU2	P08559;P08559-4;P08559-3;P08559-2	Pyruvate dehydrogenase E1 component subunit alpha, somatic form, mitochondrial	PDHA1	P08559;P08559-4;P08559-3;P08559-2	10	11	11	11	39.5	39.5	39.5	43.295	0	96.258	3625900000	47	164820000		+		+			+			3.51171	1.9762	0.0402807	1.77387	0.775986	1	0.71121	0.487861	0.779157		25.7118	25.0576	26.0062	21.8126	25.099	24.5423	28.2986	27.7061	28.08	23.0104	25.3718	25.1673
1806	Q9Y4K3	Q9Y4K3	TNF receptor-associated factor 6	TRAF6	Q9Y4K3	1	9	9	9	27.4	27.4	27.4	59.573	0	19.417	493300000	14	19732000		+		+			+			3.31431	2.62556	0.0168571	0.330934	0.1025	1	0.623405	0.114127	0.949724		21.9537	21.6135	24.8532	22.2077	23.5157	21.7043	26.6555	25.8165	25.4428	22.1579	22.5491	23.2649
1	A0A024R4M0;P46781;B5MCT8;C9JM19;F2Z3C0;A8MXK4	A0A024R4M0;P46781;B5MCT8;C9JM19	40S ribosomal protein S9	RPS9	A0A024R4M0;P46781;B5MCT8;C9JM19	6	9	9	9	35.1	35.1	35.1	22.591	0	33.623	3523500000	39	320320000		+		+			+			4.04771	2.74562	0.0124211	0	NaN	1	0.544978	0.323793	0.891188		22.2137	21.8043	22.9336	22.8337	21.5587	22.0893	26.1822	25.9154	25.6385	20.8605	22.6357	22.0968
1469	Q52LJ0-1;Q52LJ0;H0YNA1	Q52LJ0-1;Q52LJ0	Protein FAM98B	FAM98B	Q52LJ0-1;Q52LJ0	3	3	3	3	12.7	12.7	12.7	37.19	0	6.591	161240000	7	10749000	+	+		+			+			3.42936	4.17752	0	0	NaN	1	0.463963	0.26995	0.921665		21.6627	22.1938	23.231	22.6647	21.8939	22.603	25.3408	24.8313	24.8796	21.6605	21.3627	21.7403
757	O75052-3;O75052;E9PSG0;O75052-2;E9PIP8	O75052-3;O75052;E9PSG0	Carboxyl-terminal PDZ ligand of neuronal nitric oxide synthase protein	NOS1AP	O75052-3;O75052;E9PSG0	5	13	13	12	33.1	33.1	29.3	55.568	0	111.25	4018200000	52	129620000		+		+			+			6.57538	3.49219	0.00635294	0	NaN	1	0.435536	0.433929	0.867165		21.3442	23.7229	23.0335	21.3691	23.0974	22.788	29.3952	28.7836	28.2563	21.4689	22.1647	23.0754
317	C9J4Z3;P61513;M0R0A1;Q6P4E4;E9PEL3;M0R2L6;G5E9R3	C9J4Z3;P61513;M0R0A1;Q6P4E4;E9PEL3;M0R2L6	60S ribosomal protein L37a	RPL37A	C9J4Z3;P61513;M0R0A1;Q6P4E4;E9PEL3;M0R2L6	7	3	3	3	57.4	57.4	57.4	7.624	0	30.561	1154200000	17	288550000		+		+			+			3.81628	4.08069	0	0.0927601	0.0709932	1	0.407188	0.211534	0.900737		25.5908	25.4573	26.8348	26.1269	25.7222	25.7555	26.0443	25.8214	25.6515	21.994	21.6834	22.3909
53	A0A087WZ13;E9PAU2;Q8IY67;Q8IY67-2;K7ERR4	A0A087WZ13;E9PAU2;Q8IY67;Q8IY67-2	Ribonucleoprotein PTB-binding 1	RAVER1	A0A087WZ13;E9PAU2;Q8IY67;Q8IY67-2	5	5	5	5	19.2	19.2	19.2	77.843	0	19.232	203650000	6	8145900	+	+		+			+			2.93249	2.05517	0.0384444	0	NaN	1	0.359573	0.275366	0.913782		22.6724	22.2692	23.1797	20.6264	22.219	22.5108	25.4024	24.9867	25.7691	21.3302	23.1933	22.8373
1236	P61289;P61289-2;K9J957;P61289-3;K7ENH2;K7ESG5;B3KQ25;A0A087WTV2;K7EMD0;K7EPX6;K7EKR3;B7Z8D3;K7EJF8	P61289;P61289-2;K9J957;P61289-3;K7ENH2;K7ESG5;B3KQ25;A0A087WTV2	Proteasome activator complex subunit 3	PSME3	P61289;P61289-2;K9J957;P61289-3;K7ENH2;K7ESG5;B3KQ25;A0A087WTV2	13	8	8	8	45.7	45.7	45.7	29.506	0	33.447	1570800000	37	120830000		+		+			+			3.26062	3.22493	0.0114667	-1.41102	0.289619	1	0.317062	0.890912	0.671088		20.4414	26.2914	26.3211	25.3086	26.1145	25.8639	24.9543	25.7406	25.6997	22.1743	22.5827	21.8558
24	A0A087WUK4;P13056-2;P13056-3;P13056	A0A087WUK4;P13056-2;P13056-3;P13056	Nuclear receptor subfamily 2 group C member 1	NR2C1	A0A087WUK4;P13056-2;P13056-3;P13056	4	4	4	4	18	18	18	47.416	0	21.142	402470000	8	21183000		+		+			+			4.18159	3.09065	0.0110968	0	NaN	1	0.295403	0.209027	0.911189		21.454	22.3736	23.3709	22.715	22.6585	22.4952	27.253	26.7659	25.8851	22.4711	22.8361	22.052
1460	Q2M1P5	Q2M1P5	Kinesin-like protein KIF7	KIF7	Q2M1P5	1	13	13	13	16.2	16.2	16.2	150.59	0	284.73	773280000	23	10310000		+		+			+			4.72236	2.85266	0.00955556	0	NaN	1	0.245392	0.10532	0.952463		20.681	22.8935	21.7374	21.4536	22.604	21.5362	28.4766	27.2395	26.6103	22.4731	22.4813	23.2049
1006	P25786;P25786-2;F5GX11;B4DEV8	P25786;P25786-2;F5GX11;B4DEV8	Proteasome subunit alpha type-1;Proteasome subunit alpha type	PSMA1	P25786;P25786-2;F5GX11;B4DEV8	4	7	7	7	36.1	36.1	36.1	29.555	0	11.638	1299700000	21	76454000		+		+			+			2.48048	2.4275	0.0303478	0.781825	0.235032	1	0.235915	0.231264	0.904341		24.3483	26.5074	25.7739	22.4746	25.8743	25.9351	24.8958	24.7909	25.4172	22.9068	21.8334	22.9222
908	P11177-2;P11177;P11177-3;C9J634;F8WF02	P11177-2;P11177;P11177-3;C9J634;F8WF02	Pyruvate dehydrogenase E1 component subunit beta, mitochondrial	PDHB	P11177-2;P11177;P11177-3;C9J634;F8WF02	5	8	8	8	38.1	38.1	38.1	37.2	0	44.439	1213900000	37	63887000		+		+			+			2.95257	2.46	0.0242727	-0.309625	0.0958749	1	0.177813	0.104651	0.945698		20.5233	23.5419	23.4283	21.8078	22.7366	23.878	27.5609	26.8916	26.9686	24.3516	23.3786	24.8331
891	P0C2W1;C9JLC0	P0C2W1	F-box/SPRY domain-containing protein 1	FBXO45	P0C2W1	2	3	3	3	13.3	13.3	13.3	30.632	0	34.116	402310000	5	30947000		+		+			+			3.99342	3.05289	0.0104242	0	NaN	1	0.0274172	0.00971253	0.991553		21.9253	23.4165	21.6836	22.8408	22.3909	22.6543	27.051	26.7437	25.8346	22.9216	22.0448	22.6826
1311	P78344;D3DQV9;P78344-2;H0Y3P2;H0YCH5;E9PKF8;H0YD77;H0YE22;H0YEC5;H0YE44;H0YCF8;H0YEN8;H0YDC0;H0YD99	P78344;D3DQV9;P78344-2;H0Y3P2	Eukaryotic translation initiation factor 4 gamma 2	EIF4G2	P78344;D3DQV9;P78344-2;H0Y3P2	14	32	32	32	51.6	51.6	51.6	102.36	0	250.43	5506400000	72	110130000		+		+			+			7.10316	4.2432	0	0.243315	0.11988	1	0.0193443	0.00807897	0.992168		21.7463	23.1292	22.1615	21.055	22.0634	23.1885	29.716	29.5239	29.0564	22.5986	22.7439	21.6443
716	O14976-2;O14976;D6RAW3;A0A087X1U9;D6RF16;D6RAQ7;D6RE78;H0Y8H5	O14976-2;O14976	Cyclin-G-associated kinase	GAK	O14976-2;O14976	8	10	10	10	13.1	13.1	13.1	134.46	0	249.73	1236300000	24	22894000		+		+			+			4.43098	2.68916	0.015	0	NaN	1	-0.0170345	0.00867871	0.993276		20.6265	22.6691	23.8026	20.5222	23.4749	23.0309	27.8548	27.822	26.2721	22.7646	23.5198	22.3716
210	A0A3B3IT47;Q9Y2I8;Q9Y2I8-2;C9JGR9;E7EQ49;A0A087WTQ2;Q9Y2I8-3	A0A3B3IT47;Q9Y2I8;Q9Y2I8-2;C9JGR9;E7EQ49;A0A087WTQ2;Q9Y2I8-3	WD repeat-containing protein 37	WDR37	A0A3B3IT47;Q9Y2I8;Q9Y2I8-2;C9JGR9;E7EQ49;A0A087WTQ2;Q9Y2I8-3	7	7	7	7	17.4	17.4	17.4	63.833	0	14.94	595870000	16	20547000		+		+			+			4.29894	3.49832	0.0124211	0	NaN	1	-0.044714	0.0400239	0.981241		21.8792	21.6745	22.189	21.3376	22.2251	21.7279	27.091	26.3399	25.8505	22.2926	22.0971	21.995
272	B1AKR6;Q9NP97;H3BQI1;Q8TF09	B1AKR6;Q9NP97	Dynein light chain roadblock-type 1	DYNLRB1	B1AKR6;Q9NP97	4	4	4	4	39.9	39.9	39.9	16.253	0	20.404	781770000	15	97722000		+		+			+			2.3982	3.42893	0.0118621	-0.161332	0.0430517	1	-0.187075	0.273518	0.898016		22.8846	25.5782	25.4999	22.9944	25.479	25.9733	25.1254	24.9656	24.6584	22.5809	22.7704	22.2035
543	G3V4K3;Q9H9C1;Q9H9C1-2;G3V549	G3V4K3;Q9H9C1;Q9H9C1-2	Spermatogenesis-defective protein 39 homolog	VIPAS39	G3V4K3;Q9H9C1;Q9H9C1-2	4	29	29	29	63.2	63.2	63.2	59.718	0	323.31	15370000000	110	512330000		+		+			+			8.24676	4.01986	0	0	NaN	1	-0.225375	0.0974731	0.945202		20.68	22.505	22.167	22.6667	23.3193	21.8034	31.5346	30.8116	30.251	21.9399	23.2136	22.7035
1782	Q9Y224;H0YJB9;G3V4C6	Q9Y224;H0YJB9;G3V4C6	UPF0568 protein C14orf166	C14orf166	Q9Y224;H0YJB9;G3V4C6	3	5	5	5	31.1	31.1	31.1	28.068	0	28.072	1489300000	36	93083000	+	+		+			+			3.62883	2.00092	0.0400727	-0.252319	0.0555693	1	-0.27032	0.583976	0.85784		21.5499	24.9901	24.6907	21.7663	25.022	25.1996	27.2111	27.0129	26.8965	22.6553	22.603	24.9757
1686	Q9H267;A0A2R8YDQ0;F5H008;Q9H267-2;G3V3F9	Q9H267;A0A2R8YDQ0;F5H008;Q9H267-2	Vacuolar protein sorting-associated protein 33B	VPS33B	Q9H267;A0A2R8YDQ0;F5H008;Q9H267-2	5	34	34	34	64.3	64.3	64.3	70.584	0	323.31	19572000000	144	543660000		+		+			+			8.43583	4.24135	0	0	NaN	1	-0.272322	0.339283	0.915038		21.4495	23.0571	22.4854	22.0054	23.1294	22.9577	32.112	31.1964	30.6959	22.6659	22.6828	23.348
699	O00505;H0Y4S9	O00505	Importin subunit alpha-4	KPNA3	O00505	2	5	5	3	18	18	13.1	57.81	0	9.7576	577750000	15	33985000		+		+			+			2.19153	2.48696	0.0310222	-1.22439	0.423825	1	-0.275985	0.957414	0.682122		21.5552	25.1823	25.1555	24.6764	25.3456	25.5441	24.7939	24.5354	25.2787	23.1735	22.6229	22.2371
231	A0A499FJI4;O75592;O75592-2;H7C3U4;A0A0C4DGY7	A0A499FJI4;O75592;O75592-2	E3 ubiquitin-protein ligase MYCBP2	MYCBP2	A0A499FJI4;O75592;O75592-2	5	44	44	44	15.3	15.3	15.3	510.08	0	323.31	4557700000	98	20811000		+		+			+			6.59294	3.73492	0	0	NaN	1	-0.2898	0.170076	0.95452		20.8463	21.8984	23.0923	21.3238	22.8251	22.7451	29.9963	29.4832	29.3018	22.1019	23.4399	23.4607
25	J3KNQ3;A0A087WUL9;Q9UNM6;E9PQG3;E9PL38;Q9UNM6-2;E9PPD2;H0YD73	J3KNQ3;A0A087WUL9;Q9UNM6;E9PQG3;E9PL38;Q9UNM6-2	26S proteasome non-ATPase regulatory subunit 13	PSMD13	J3KNQ3;A0A087WUL9;Q9UNM6;E9PQG3;E9PL38;Q9UNM6-2	8	3	3	3	12.6	12.6	12.6	39.829	0	4.8576	369910000	13	15413000		+		+			+			1.80289	2.52282	0.0313333	0.633955	0.174544	1	-0.291121	0.273054	0.896921		23.2621	24.6505	24.1474	20.778	24.9882	24.392	24.6949	23.9223	24.5987	22.7865	22.6914	22.3293
517	F8VQE1;Q9UHB6-2;Q9UHB6-5;Q9UHB6;Q9UHB6-4;F8VS07;Q9UHB6-3;F8VRN8	F8VQE1;Q9UHB6-2;Q9UHB6-5;Q9UHB6;Q9UHB6-4;F8VS07;Q9UHB6-3	LIM domain and actin-binding protein 1	LIMA1	F8VQE1;Q9UHB6-2;Q9UHB6-5;Q9UHB6;Q9UHB6-4;F8VS07;Q9UHB6-3	8	5	5	5	10.5	10.5	10.5	66.99	0	3.842	128990000	6	3307500		+		+			+			1.87908	2.2083	0.0391698	0	NaN	1	-0.31336	0.456155	0.878695		21.4534	22.5973	22.9852	21.8077	22.9331	23.2761	24.5226	24.0617	24.1854	22.8271	21.7378	22.5676
795	O95613;O95613-2	O95613;O95613-2	Pericentrin	PCNT	O95613;O95613-2	2	4	4	4	1.7	1.7	1.7	378.03	0	2.3267	83841000	1	453190		+		+			+			1.57629	2.22334	0.0389153	0	NaN	1	-0.318817	0.118993	0.950706		23.1421	22.2628	23.7309	21.7061	22.7724	23.8589	24.5998	24.49	23.9052	22.7094	22.4294	23.1272
195	A0A2R8YCS7;Q9Y3Z3-4;Q9Y3Z3;A0A2R8YD90;Q9Y3Z3-3	A0A2R8YCS7;Q9Y3Z3-4;Q9Y3Z3;A0A2R8YD90;Q9Y3Z3-3	Deoxynucleoside triphosphate triphosphohydrolase SAMHD1	SAMHD1	A0A2R8YCS7;Q9Y3Z3-4;Q9Y3Z3;A0A2R8YD90;Q9Y3Z3-3	5	3	3	3	6.6	6.6	6.6	67.942	0	3.1844	128710000	4	3900400		+		+			+			2.41615	2.31605	0.0316078	0	NaN	1	-0.375192	0.254363	0.893525		22.7507	22.5305	22.6029	21.0747	22.4066	23.4771	25.8404	24.7186	24.4789	22.4417	22.7199	22.6278
233	A1L170;A1L170-2;F8W6W0	A1L170;A1L170-2;F8W6W0	Uncharacterized protein C1orf226	C1orf226	A1L170;A1L170-2;F8W6W0	3	6	6	5	45.2	45.2	34.9	29.057	0	46.581	2631100000	30	219260000		+		+			+			5.65815	3.50549	0.0131111	0	NaN	1	-0.479915	0.134372	0.948554		21.9331	23.4559	21.7067	21.0303	23.9249	22.1975	28.8342	28.2845	27.7284	21.9608	23.2281	22.6838
242	A6NFX8;Q9UKK9;A6NCQ0;A6NJU6;H0YEY4;C9JYY9	A6NFX8;Q9UKK9;A6NCQ0;A6NJU6	ADP-sugar pyrophosphatase	NUDT5	A6NFX8;Q9UKK9;A6NCQ0;A6NJU6	6	8	8	8	48.3	48.3	48.3	25.895	0	10.587	917490000	21	76458000		+		+			+			3.16511	2.75929	0.0146341	-0.574045	0.308388	1	-0.767958	0.324827	0.895956		22.4317	22.4293	24.1812	22.6179	24.0432	24.1033	26.1608	26.4993	27.0823	22.8742	23.3619	24.011
1032	P29084;E5RH41;E5RIW4	P29084;E5RH41	Transcription initiation factor IIE subunit beta	GTF2E2	P29084;E5RH41	3	4	4	4	22.7	22.7	22.7	33.043	0	7.0632	461900000	9	25661000		+		+			+			3.67867	3.30393	0.01376	0	NaN	1	-0.819641	0.533203	0.772907		21.9419	22.1917	21.1585	21.4051	22.2318	22.7577	26.5906	25.948	25.6949	22.3603	22.0105	22.8267
1569	Q8TD16-2;Q8TD16	Q8TD16-2;Q8TD16	Protein bicaudal D homolog 2	BICD2	Q8TD16-2;Q8TD16	2	29	29	27	42.5	42.5	40	96.805	0	129.51	4857000000	78	101190000		+		+			+			6.49511	3.28912	0.0112381	0	NaN	1	-0.893117	1.40841	0.4168		22.6732	21.998	22.0464	21.6953	22.7351	23.0955	30.4585	28.6249	28.9398	22.2837	23.0262	23.2279
1539	Q8IUH3-3;Q8IUH3;Q8IUH3-2;H7C476;H7BZE0	Q8IUH3-3;Q8IUH3;Q8IUH3-2	RNA-binding protein 45	RBM45	Q8IUH3-3;Q8IUH3;Q8IUH3-2	5	22	22	22	59.9	59.9	59.9	53.346	0	323.31	13600000000	95	523070000		+		+			+			8.90637	4.15681	0	-1.67784	0.764099	1	-0.936398	1.64878	0.320762		22.3657	21.6466	21.6613	25.5265	22.4478	22.7328	31.5619	30.8767	30.361	21.2571	22.5258	22.2976
1031	P29083;C9IYL4;C9J329;E9PER7	P29083;C9IYL4	General transcription factor IIE subunit 1	GTF2E1	P29083;C9IYL4	4	3	3	3	13.2	13.2	13.2	49.452	0	45.485	381910000	13	16605000		+		+			+			3.56707	3.4537	0.0102609	0	NaN	1	-1.05952	1.44415	0.411478		21.2774	21.9426	21.6115	22.0735	22.713	22.96	25.8262	25.4493	25.4994	22.2285	21.4463	22.3989
1556	Q8N8S7-3;Q8N8S7-2;Q8N8S7;A0A0U1RRM6;A0A075B6E5;A0A0U1RQP7;Q9UI08-4;Q9UI08	Q8N8S7-3;Q8N8S7-2;Q8N8S7;A0A0U1RRM6;A0A075B6E5	Protein enabled homolog	ENAH	Q8N8S7-3;Q8N8S7-2;Q8N8S7;A0A0U1RRM6;A0A075B6E5	8	6	6	6	19.5	19.5	19.5	60.348	0	88.016	1183600000	20	53801000		+		+			+			4.02109	2.1808	0.03224	-1.16599	0.219169	1	-1.68545	0.310573	0.891854		21.1703	25.9472	21.9584	21.2974	25.4273	25.8491	24.8416	25.4595	27.0964	21.9834	22.321	21.0297
863	P07741;H3BQF1;H3BQZ9;H3BQB1;P07741-2	P07741;H3BQF1;H3BQZ9;H3BQB1;P07741-2	Adenine phosphoribosyltransferase	APRT	P07741;H3BQF1;H3BQZ9;H3BQB1;P07741-2	5	2	2	2	18.3	18.3	18.3	19.608	0	2.1664	115920000	2	9659700				+			+			1.51325	3.0386	0.0164651	0	NaN	1	0.585275	1.1884	0.609268		21.1218	22.7341	23.0389	22.656	22.2648	22.3376	24.7275	24.5996	24.7063	23.0189	22.9768	23.4978
395	D6RB59;O60645	D6RB59;O60645	Exocyst complex component 3	EXOC3	D6RB59;O60645	2	1	1	1	2.4	2.4	2.4	53.241	0.0039448	1.5635	3286500000	8	117380000				+			+			5.4959	4.14748	0	-2.81608	0.687439	1	-3.00452	0.563677	0.677587		27.2795	25.9142	21.9107	29.7187	27.0638	26.7701	28.1576	27.9385	27.1363	22.137	22.4358	22.172
1707	Q9NQR4;H7C579	Q9NQR4;H7C579	Omega-amidase NIT2	NIT2	Q9NQR4;H7C579	2	3	3	3	25.7	25.7	25.7	30.608	0	3.2277	1116400000	3	62022000		+								0	NaN	1	5.81152	2.92386	0.0684444	5.26173	1.71992	0.0701538		28.8364	26.4289	27.8599	21.9253	22.0594	21.706	23.086	21.2606	21.9148	21.4649	23.0223	22.868
1769	Q9ULD0;Q9ULD0-2	Q9ULD0;Q9ULD0-2	2-oxoglutarate dehydrogenase-like, mitochondrial	OGDHL	Q9ULD0;Q9ULD0-2	2	21	11	2	28	21.1	4.4	114.48	0	27.611	601090000	21	12022000		+								0	NaN	1	4.53271	2.19987	0.0574	3.54209	1.59533	0.135226		28.0521	25.6574	25.8576	21.5382	22.7821	21.6488	22.4079	22.5506	22.4072	22.7668	23.0233	24.1135
1272	P62851	P62851	40S ribosomal protein S25	RPS25	P62851	1	3	3	3	20	20	20	13.742	0	11.536	1724900000	21	344990000		+								0.129916	0.946183	0.927306	2.24705	0.780185	1	3.49609	1.06368	0.444		26.5529	26.6831	26.9382	26.8039	22.222	24.4071	26.5529	26.4982	26.4644	26.2694	26.4727	26.3837
658	K7EJR3;R4GMR5;P48556;K7EJC1;K7ERW6;K7ENY6	K7EJR3;R4GMR5;P48556;K7EJC1;K7ERW6	26S proteasome non-ATPase regulatory subunit 8	PSMD8	K7EJR3;R4GMR5;P48556;K7EJC1;K7ERW6	6	4	4	4	23.2	23.2	23.2	28.065	0	5.47	321650000	7	21444000		+								0.0802848	0.0286362	0.997736	1.75151	1.90024	0.104267	1.79986	1.52868	0.256		23.4481	24.5755	24.0002	21.7933	22.3553	22.6207	23.6976	22.3247	24.4583	22.0047	24.1946	24.0404
1029	P28799;P28799-2;K7EMR1;K7EKL3;K7EQ05;P28799-3;K7EQI0;K7EPL0	P28799;P28799-2;K7EMR1;K7EKL3;K7EQ05;P28799-3	Granulins;Acrogranin;Paragranulin;Granulin-1;Granulin-2;Granulin-3;Granulin-4;Granulin-5;Granulin-6;Granulin-7	GRN	P28799;P28799-2;K7EMR1;K7EKL3;K7EQ05;P28799-3	8	4	4	4	8.9	8.9	8.9	63.544	0	5.8056	504740000	10	22943000		+								0.106449	0.0304879	1	1.77833	1.16678	0.558609	1.78203	0.616767	0.69907		24.5082	23.5551	23.9875	22.7373	23.0507	20.9278	24.018	24.6428	22.7452	21.6276	24.7925	24.6665
1758	Q9UHV9	Q9UHV9	Prefoldin subunit 2	PFDN2	Q9UHV9	1	6	6	6	48.7	48.7	48.7	16.648	0	323.31	5165200000	47	516520000		+								1.95002	0.86431	0.471034	3.56082	0.890252	0.931438	1.6702	0.758674	0.63081		28.6783	27.6131	29.2181	21.3362	26.6617	26.8292	27.531	26.7457	26.5752	26.1556	22.9937	25.8525
1768	Q9UL42	Q9UL42	Paraneoplastic antigen Ma2	PNMA2	Q9UL42	1	3	3	3	20.3	20.3	20.3	41.509	0	9.2053	139790000	4	7766400		+								0	NaN	1	1.47607	1.26962	0.50219	1.62793	0.707647	0.624978		23.9105	23.4654	23.9182	22.7381	21.243	22.8847	21.0923	22.3069	21.931	21.8546	21.5983	22.9102
403	D6REX3;O94979-6;O94979-3;O94979-10;O94979-4;O94979-9;O94979-2;O94979;O94979-8;D6RHZ5;H7BXG7;O94979-7;O94979-5;H0Y9T9;H0Y8V7;H0YAB3;H0Y9K1;H0Y8W8	D6REX3;O94979-6;O94979-3;O94979-10;O94979-4;O94979-9;O94979-2;O94979;O94979-8;D6RHZ5;H7BXG7;O94979-7;O94979-5	Protein transport protein Sec31A	SEC31A	D6REX3;O94979-6;O94979-3;O94979-10;O94979-4;O94979-9;O94979-2;O94979;O94979-8;D6RHZ5;H7BXG7;O94979-7;O94979-5	18	8	8	8	12	12	12	136.22	0	136.61	886840000	21	18099000		+								3.15365	1.47934	0.150743	0.590463	0.298353	1	1.40485	1.36094	0.420622		20.5777	22.9731	22.8827	21.616	21.2232	21.8228	27.0623	27.0635	26.251	25.4436	22.2206	23.2516
1234	P61221;D6R9I9;D6RGF4;H0Y990	P61221;D6R9I9	ATP-binding cassette sub-family E member 1	ABCE1	P61221;D6R9I9	4	12	12	12	30.7	30.7	30.7	67.314	0	14.321	905650000	25	30188000		+								0.843657	0.404428	0.910326	1.73754	0.607794	1	1.36657	1.11815	0.475		24.1028	26.5293	25.7952	21.6233	24.9558	24.6356	24.5842	23.4716	24.8183	21.9072	23.9983	24.4376
505	H0Y8R1;F5H5I6;H0YAK1;Q12849-5;Q12849	H0Y8R1;F5H5I6;H0YAK1;Q12849-5;Q12849	G-rich sequence factor 1	GRSF1	H0Y8R1;F5H5I6;H0YAK1;Q12849-5;Q12849	5	4	4	4	17.5	17.5	17.5	47.27	0	3.9458	169260000	6	8060000		+								0.682077	1.17426	0.442594	0.876252	0.370001	1	1.36208	0.569084	0.67988		21.4956	24.196	23.5217	21.591	23.3323	21.6612	23.345	23.5217	24.066	22.935	23.2621	22.6893
1232	P61163;R4GMT0	P61163;R4GMT0	Alpha-centractin	ACTR1A	P61163;R4GMT0	2	7	7	3	27.9	27.9	12.2	42.613	0	18.491	534430000	14	26721000		+								-0.839495	0.376944	0.921718	-0.138676	0.0340666	1	1.149	0.831755	0.661259		21.3952	25.9098	24.9455	24.1092	24.4024	24.1549	21.4571	22.3244	22.9906	22.4242	22.1334	24.733
309	B8ZZQ6;P06454-2;P06454;B8ZZA1;B8ZZW7;H7C2N1	B8ZZQ6;P06454-2;P06454;B8ZZA1;B8ZZW7;H7C2N1	Prothymosin alpha;Prothymosin alpha, N-terminally processed;Thymosin alpha-1	PTMA	B8ZZQ6;P06454-2;P06454;B8ZZA1;B8ZZW7;H7C2N1	6	8	8	8	46.7	46.7	46.7	11.758	0	127.61	9389400000	59	3129800000		+								0.290789	0.335015	0.990851	0.52827	0.256718	1	1.14565	1.05393	0.525333		26.7482	28.8082	29.3371	27.4547	28.1787	27.6752	27.5243	27.8667	28.4088	27.8201	27.1509	27.9564
878	P08754;P04899;P04899-6;P04899-3;P04899-5;P04899-2;P04899-4;A0A1W2PRE1;A2A2R6;A0A1W2PQK2;A0A087WTB6;Q5JWD1;H0Y7E8;A0A1W2PRJ7;A0A087WZE5;A0A1W2PS82;A0A3B3IUA8;A0A3B3ITM0;P11488;P19087;A8MTJ3	P08754;P04899;P04899-6;P04899-3;P04899-5;P04899-2;P04899-4	Guanine nucleotide-binding protein G(k) subunit alpha;Guanine nucleotide-binding protein G(i) subunit alpha-2	GNAI3;GNAI2	P08754;P04899;P04899-6;P04899-3;P04899-5;P04899-2;P04899-4	21	4	3	1	15.3	12.1	4.5	40.532	0	3.1766	77390000	2	5159400		+								0	NaN	1	1.6785	1.75347	0.144903	1.1129	1.24382	0.443789		24.2364	23.3761	23.4581	21.4267	22.579	22.0294	21.7481	22.9064	22.1823	21.911	23.3942	22.8968
709	O14744-2;O14744;O14744-3;O14744-5;O14744-4;H0YJD3;H7BZ44;G3V2X6;H0YJX6;G3V5L5;G3V580;C9JSX3	O14744-2;O14744;O14744-3;O14744-5;O14744-4	Protein arginine N-methyltransferase 5;Protein arginine N-methyltransferase 5, N-terminally processed	PRMT5	O14744-2;O14744;O14744-3;O14744-5;O14744-4	12	8	8	8	31.1	31.1	31.1	71.319	0	21.31	470050000	16	15163000		+								1.50639	1.26623	0.284536	-1.53257	0.298618	1	1.06823	0.22939	0.897204		21.0415	26.7389	23.7364	27.7757	24.9208	23.4182	22.8803	24.2927	24.5804	22.5132	22.0459	22.6753
1161	P50914;E7EPB3	P50914;E7EPB3	60S ribosomal protein L14	RPL14	P50914;E7EPB3	2	5	5	5	27	27	27	23.432	0	30.899	3077000000	41	512830000		+								0.0160071	0.0213576	0.997966	0.569427	0.309698	1	1.05476	0.386095	0.86598		26.9659	27.1352	26.9387	27.3671	24.9634	27.0009	26.9691	26.4789	26.4321	26.9222	26.6168	26.2931
974	P21281;H0YC04;H0YC45;E5RGH6;C9JNS9	P21281;H0YC04	V-type proton ATPase subunit B, brain isoform	ATP6V1B2	P21281;H0YC04	5	7	7	6	24.1	24.1	20.2	56.5	0	13.538	426650000	17	17066000		+								-0.632167	0.384345	0.921699	1.82737	0.650106	1	1.04807	0.24577	0.920813		24.1492	24.335	24.6673	20.7632	21.9155	24.9906	22.5712	24.3772	24.7147	24.3395	24.3196	24.9004
1672	Q9BVA1;Q13885;K7ES63	Q9BVA1;Q13885	Tubulin beta-2B chain;Tubulin beta-2A chain	TUBB2B;TUBB2A	Q9BVA1;Q13885	3	31	5	4	76.2	21.3	18.7	49.953	0	51.788	2397900000	40	119900000		+								0.424927	0.464924	0.914367	-1.1727	0.297433	1	0.980521	0.535401	0.766685		21.9582	24.4597	24.7021	27.4373	22.9206	24.2802	26.5451	26.0735	26.7125	25.7678	25.586	26.7024
645	J3QRI7;J3QQQ9;J3QQV1;J3QRC4;P61254;E5RIT6;Q9UNX3;J3KSS0;E5RHH1;J3KS10	J3QRI7;J3QQQ9;J3QQV1;J3QRC4;P61254;E5RIT6;Q9UNX3	60S ribosomal protein L26;60S ribosomal protein L26-like 1	RPL26;RPL26L1	J3QRI7;J3QQQ9;J3QQV1;J3QRC4;P61254;E5RIT6;Q9UNX3	10	5	5	5	43	43	43	12.63	0	5.9808	4310600000	35	718440000	+	+								0.463147	0.400842	0.925924	0.661464	1.31733	0.796679	0.866464	0.969645	0.605305		26.5352	27.2408	26.6527	26.2837	26.1758	25.9848	26.8132	25.5098	26.2944	26.3611	25.4508	25.4161
300	B8ZZK4;H7C2W9;C9JU56;B7Z4E3;B7Z4C8;P62899-3;P62899;P62899-2	B8ZZK4;H7C2W9;C9JU56;B7Z4E3;B7Z4C8;P62899-3;P62899;P62899-2	60S ribosomal protein L31	RPL31	B8ZZK4;H7C2W9;C9JU56;B7Z4E3;B7Z4C8;P62899-3;P62899;P62899-2	8	3	3	3	22.8	22.8	22.8	8.9876	0	2.9611	856070000	19	214020000		+								-0.405736	0.831911	0.728614	0.73084	0.619258	1	0.854107	0.401578	0.864776		24.8306	25.5847	25.4967	24.3462	25.4836	23.8895	24.8058	24.0421	24.3297	24.7197	24.8438	24.8313
821	P02787;C9JVG0;H7C5E8	P02787	Serotransferrin	TF	P02787	3	3	3	3	5.6	5.6	5.6	77.063	0	2.6107	212310000	6	5178200		+								1.3654	0.635038	0.715364	1.32308	1.37972	0.445081	0.838639	1.27956	0.468258		24.8443	23.3708	23.7451	22.5523	22.7904	22.6482	25.2201	23.9958	22.1379	21.6798	22.7825	22.7954
330	C9JLU1;P52434;P52434-4;P52434-3;P52434-2	C9JLU1;P52434;P52434-4;P52434-3;P52434-2	DNA-directed RNA polymerases I, II, and III subunit RPABC3	POLR2H	C9JLU1;P52434;P52434-4;P52434-3;P52434-2	5	4	4	4	30.4	30.4	30.4	16.925	0	5.6104	262720000	12	29191000		+								-0.098121	0.0397768	1	1.08177	0.62928	1	0.821092	0.307076	0.896505		23.1666	23.3766	24.2546	21.5635	22.1102	23.8789	22.4759	23.0673	24.4418	24.3014	22.2695	23.7084
1639	Q96PK6;A0A0A6YYI9;F8WDX3;A0A0A0MSL8;B8ZZ74;Q96PK6-3;Q96PK6-4;Q96PK6-2	Q96PK6	RNA-binding protein 14	RBM14	Q96PK6	8	5	5	3	11.1	11.1	6.6	69.491	0	5.8155	701000000	19	30478000		+								1.04744	0.420469	0.905699	0.548248	0.454288	1	0.814462	0.841878	0.64192		24.8154	24.0391	24.5178	24.7996	23.7162	23.2118	23.5948	24.0409	24.7796	21.9877	22.1894	25.0958
1583	Q8WXF1-2;Q8WXF1;X6RDA4	Q8WXF1-2;Q8WXF1;X6RDA4	Paraspeckle component 1	PSPC1	Q8WXF1-2;Q8WXF1;X6RDA4	3	4	4	4	16.3	16.3	16.3	45.57	0	4.4806	297750000	11	19850000		+								-1.48545	0.947411	0.455759	1.03052	0.38678	1	0.812711	1.13348	0.536421		22.3754	24.4909	24.2876	20.9093	23.3664	23.7868	21.735	24.1272	22.4787	24.4366	23.874	24.4866
683	M0R3D6;M0R1A7;M0R117;Q02543;M0R0P7	M0R3D6;M0R1A7;M0R117;Q02543	60S ribosomal protein L18a	RPL18A	M0R3D6;M0R1A7;M0R117;Q02543	5	5	5	5	34	34	34	16.714	0	7.7371	3832000000	37	479000000		+								1.32238	0.60152	0.747845	0.488123	0.41828	1	0.801804	0.524815	0.764292		27.4626	27.527	27.0864	27.6018	27.0374	25.9724	26.8454	26.4147	26.2383	26.1812	23.2421	26.108
788	O95218-2;O95218	O95218-2;O95218	Zinc finger Ran-binding domain-containing protein 2	ZRANB2	O95218-2;O95218	2	11	11	11	30.3	30.3	30.3	36.318	0	16.858	1379100000	16	76616000		+								1.20472	0.393995	0.911532	0	NaN	1	0.746874	0.498087	0.770929		22.3114	22.1578	23.265	22.1196	22.0813	21.8477	28.2683	26.0152	25.519	27.3465	24.4681	24.3737
112	P0DOY3;P0DOY2;A0A0B4J231;P0CG04;B9A064	P0DOY3;P0DOY2;A0A0B4J231;P0CG04;B9A064	Ig lambda-1 chain C regions;Immunoglobulin lambda-like polypeptide 5	IGLL5;IGLC1	P0DOY3;P0DOY2;A0A0B4J231;P0CG04;B9A064	5	3	3	1	47.2	47.2	18.9	11.265	0	12.078	861540000	15	123080000		+								1.19104	1.12946	0.359453	2.31787	0.884469	0.958986	0.727948	0.537996	0.768524		26.43	24.3414	25.3365	20.9323	24.2238	23.9982	27.2169	25.8038	25.7258	25.153	25.1735	24.8469
881	P09172;Q5T382	P09172	Dopamine beta-hydroxylase;Soluble dopamine beta-hydroxylase	DBH	P09172	2	4	4	4	9.7	9.7	9.7	69.064	0	16.581	211530000	9	7834300		+								-0.196905	0.299361	0.981861	0	NaN	1	0.726463	0.616792	0.687129		20.0366	23.7819	23.1399	21.6469	22.4312	23.0376	24.1884	23.3687	23.7392	24.0854	23.716	24.0857
743	O43813;E9PHS0;F8WDS9	O43813;E9PHS0	LanC-like protein 1	LANCL1	O43813;E9PHS0	3	4	4	4	15.3	15.3	15.3	45.283	0	5.2379	218970000	8	12880000		+								-0.107339	0.0689176	1	0.096653	0.0546363	1	0.716112	0.885253	0.632267		21.5499	23.4121	23.2044	22.6922	22.86	22.3242	23.1097	23.3721	24.1157	22.8657	23.6185	24.4353
972	P20674;H3BNX8;H3BRM5;H3BRI0;H3BV69	P20674;H3BNX8	Cytochrome c oxidase subunit 5A, mitochondrial	COX5A	P20674;H3BNX8	5	3	3	3	41.3	41.3	41.3	16.762	0	20.969	574910000	10	47909000		+								1.95376	0.750296	0.569293	-0.673367	0.21313	1	0.713721	0.760228	0.669632		21.2909	25.1943	24.5564	24.7385	24.0329	24.2904	23.7244	25.3014	25.4469	21.8413	21.7773	24.9928
988	P23246;P23246-2;H0Y9K7;H0Y9U2	P23246;P23246-2	Splicing factor, proline- and glutamine-rich	SFPQ	P23246;P23246-2	4	22	22	20	35.5	35.5	34.1	76.149	0	193.37	13189000000	156	439630000		+								0.37808	0.208392	0.978843	-1.43084	0.212824	1	0.712091	2.36424	0.154667		21.3509	29.0509	29.0909	27.0676	28.4013	28.3163	27.2459	28.4537	29.4761	27.5694	27.9443	28.5278
1281	P62917;E9PKZ0;E9PKU4;G3V1A1;E9PP36	P62917;E9PKZ0;E9PKU4;G3V1A1	60S ribosomal protein L8	RPL8	P62917;E9PKZ0;E9PKU4;G3V1A1	5	11	11	11	42.8	42.8	42.8	28.024	0	22.76	3796600000	43	379660000		+								-0.340272	0.190822	0.978965	0.307849	0.428079	1	0.700827	1.21278	0.512757		26.7069	27.2171	27.0415	27.185	26.5878	26.2691	26.7056	26.1618	26.1371	27.9672	25.8205	26.2375
1275	P62873;P62873-2;F6UT28;B1AKQ8;F6X3N5;B3KVK2;F5H8J8;F5H100;F5H0S8;E9PCP0;P16520-2;P16520	P62873;P62873-2;F6UT28;B1AKQ8;F6X3N5	Guanine nucleotide-binding protein G(I)/G(S)/G(T) subunit beta-1	GNB1	P62873;P62873-2;F6UT28;B1AKQ8;F6X3N5	12	9	9	5	38.5	38.5	22.4	37.377	0	63.324	2779800000	44	213830000		+								-0.367973	0.240193	0.980891	1.14548	0.405085	1	0.6799	0.199407	0.900542		24.9033	26.1683	26.1249	22.8267	24.2528	26.6806	26.11	26.7709	26.9372	26.061	26.9039	27.957
1003	P25398	P25398	40S ribosomal protein S12	RPS12	P25398	1	8	8	8	65.2	65.2	65.2	14.515	0	323.31	12126000000	102	1732300000		+								0.0864067	0.177951	1	0.3134	0.400032	1	0.674626	0.693032	0.693967		28.3101	28.7813	29.0701	28.7192	28.5822	27.92	28.664	28.0485	28.2211	28.2633	28.1943	28.2168
1558	Q8NC51-3;Q8NC51-4;Q8NC51;Q8NC51-2	Q8NC51-3;Q8NC51-4;Q8NC51;Q8NC51-2	Plasminogen activator inhibitor 1 RNA-binding protein	SERBP1	Q8NC51-3;Q8NC51-4;Q8NC51;Q8NC51-2	4	16	16	16	52.4	52.4	52.4	43.135	0	55.473	2663700000	65	147990000		+								-2.16154	1.49542	0.178959	-0.911029	0.155795	1	0.651769	0.680709	0.684834		20.6425	27.3131	26.6267	24.6791	26.2236	26.4127	22.8137	22.7408	24.6665	25.6408	25.9171	25.1476
987	P22626;P22626-2;A0A087WUI2	P22626;P22626-2;A0A087WUI2	Heterogeneous nuclear ribonucleoproteins A2/B1	HNRNPA2B1	P22626;P22626-2;A0A087WUI2	3	14	14	14	43.1	43.1	43.1	37.429	0	76.41	2929100000	49	146450000	+	+								-0.164202	0.165259	0.998923	0.391302	0.128818	1	0.645421	0.61167	0.687736		23.9561	26.9638	26.2776	24.073	25.7779	26.1726	25.4984	25.7835	26.5786	26.2185	25.7524	26.3822
1106	P41091;Q2VIR3;Q2VIR3-2;H7BZU1	P41091;Q2VIR3;Q2VIR3-2	Eukaryotic translation initiation factor 2 subunit 3;Putative eukaryotic translation initiation factor 2 subunit 3-like protein	EIF2S3;EIF2S3L	P41091;Q2VIR3;Q2VIR3-2	4	8	8	8	31.8	31.8	31.8	51.109	0	31.202	1464500000	35	69736000		+								-0.237619	0.152197	1	0.396012	0.116402	1	0.64303	0.46942	0.827985		22.9021	26.13	25.4544	23.0002	24.7584	25.5401	23.663	25.0414	24.6017	23.8381	25.1131	25.0678
847	P06702	P06702	Protein S100-A9	S100A9	P06702	1	4	4	4	49.1	49.1	49.1	13.242	0	15.576	2696200000	26	337030000		+								-0.512309	0.426866	0.90763	2.14678	0.87301	0.987514	0.587255	0.524093	0.771826		27.316	25.2887	25.4529	22.0502	24.3689	25.1981	26.7106	25.9976	25.198	27.0091	26.2994	26.1346
444	E7EX73;E9PGM1;E7EUU4;Q04637-6;Q04637-7;Q04637-5;Q04637-4;Q04637-3;Q04637;Q04637-8;Q04637-9;C9JF13;C9J6B6;C9J2Z7;C9K073;H7C044;A0A0A0MSA7;A0A0U1RQK7;O43432-4;O43432;O43432-3;H7C0V6	E7EX73;E9PGM1;E7EUU4;Q04637-6;Q04637-7;Q04637-5;Q04637-4;Q04637-3;Q04637;Q04637-8;Q04637-9;C9JF13;C9J6B6	Eukaryotic translation initiation factor 4 gamma 1	EIF4G1	E7EX73;E9PGM1;E7EUU4;Q04637-6;Q04637-7;Q04637-5;Q04637-4;Q04637-3;Q04637;Q04637-8;Q04637-9;C9JF13;C9J6B6	22	18	18	18	19.4	19.4	19.4	158.64	0	116.98	1769300000	62	26808000		+								1.11383	1.06709	0.405216	0.213497	0.0481068	1	0.576097	0.388989	0.87769		22.5477	26.5314	25.8649	23.0594	25.1782	26.0659	26.0454	26.07	26.7087	24.7721	24.6717	26.0388
1330	Q01105-2;A0A0C4DFV9;Q01105-3;Q01105-4;Q01105;A0A087X027;P0DME0	Q01105-2;A0A0C4DFV9;Q01105-3;Q01105-4;Q01105;A0A087X027;P0DME0	Protein SET;Protein SETSIP	SET;SETSIP	Q01105-2;A0A0C4DFV9;Q01105-3;Q01105-4;Q01105;A0A087X027;P0DME0	7	8	8	8	40.8	40.8	40.8	32.103	0	323.31	3631900000	54	403540000		+								-0.321841	0.244874	0.977461	-1.41105	0.265929	1	0.57435	0.76176	0.70582		21.1278	27.7193	27.1981	26.5096	26.7929	26.9757	25.3767	26.5586	27.0888	26.4738	26.6393	26.8764
1025	P28074;P28074-3;H0YJM8;P28074-2	P28074;P28074-3;H0YJM8;P28074-2	Proteasome subunit beta type-5	PSMB5	P28074;P28074-3;H0YJM8;P28074-2	4	7	7	7	42.2	42.2	42.2	28.48	0	17.708	1792300000	33	119490000		+								0.680072	0.615128	0.816789	0.217456	0.0468745	1	0.57192	0.282649	0.917851		23.06	27.0724	26.5098	23.5515	25.5322	26.9062	24.1381	24.1598	25.2917	23.2186	24.093	24.2378
1466	Q3ZCM7;A0A075B736;Q5SQY0	Q3ZCM7;A0A075B736;Q5SQY0	Tubulin beta-8 chain	TUBB8	Q3ZCM7;A0A075B736;Q5SQY0	3	11	1	1	24.3	7.2	7.2	49.775	0	229.79	2507600000	15	125380000		+								-0.00553131	0.00526022	0.994933	-1.12616	0.295389	1	0.560332	0.64697	0.697631		22.4202	26.8895	27.1043	26.9193	26.1314	26.7418	26.1211	26.0516	26.3814	26.5959	25.5374	26.4374
980	P22087;M0R0P1;M0QXL5;M0R2Q4;M0R299;M0R2U2;M0R1H0;M0R2B0	P22087;M0R0P1;M0QXL5;M0R2Q4;M0R299	rRNA 2-O-methyltransferase fibrillarin	FBL	P22087;M0R0P1;M0QXL5;M0R2Q4;M0R299	8	5	5	4	24.9	24.9	21.5	33.784	0	17.958	692850000	24	36466000		+								0.463384	0.380296	0.927966	0	NaN	1	0.556335	0.992087	0.645786		21.4728	22.8693	22.8956	23.4651	22.5182	22.134	25.96	25.9636	25.5206	25.107	24.651	26.2961
1423	Q15046;Q15046-2;H3BRC9;J3KRL2;H3BPV7	Q15046;Q15046-2	Lysine--tRNA ligase	KARS	Q15046;Q15046-2	5	8	8	8	26.1	26.1	26.1	68.047	0	19.342	840140000	32	28005000		+								0.435595	0.623686	0.843639	-0.0737635	0.0350543	1	0.550636	0.563678	0.770928		22.1279	24.4308	23.8892	23.4505	23.8583	23.3604	25.8947	25.6323	26.4745	25.1845	25.7119	25.7984
1146	P49720;A0A087WXQ8;A0A087WY10;A0A087WUL2	P49720;A0A087WXQ8;A0A087WY10;A0A087WUL2	Proteasome subunit beta type-3	PSMB3	P49720;A0A087WXQ8;A0A087WY10;A0A087WUL2	4	7	7	7	45.9	45.9	45.9	22.949	0	176.51	888890000	22	98766000		+								2.31863	1.13506	0.300262	0.635878	0.126115	1	0.545919	0.445986	0.85102		22.098	26.237	25.4386	21.2822	25.061	25.5228	24.8657	24.8582	24.9846	21.7321	21.5205	24.4999
1363	Q09028-3;Q09028-2;Q09028;Q09028-4;H0YF10;C9JPP3;E9PNS6;H0YEU5;H0YCT5;H0YDK2;E9PND5	Q09028-3;Q09028-2;Q09028;Q09028-4	Histone-binding protein RBBP4	RBBP4	Q09028-3;Q09028-2;Q09028;Q09028-4	11	10	10	8	54.4	54.4	49.3	46.158	0	92.163	2947500000	48	210540000		+								1.18619	0.616242	0.742235	-1.11237	0.211938	1	0.52899	0.275779	0.920149		20.4148	26.3454	26.2929	24.8099	25.0883	26.492	25.6656	25.3411	25.4163	24.6008	22.6689	25.5947
480	E9PPM1;E9PN66;E9PKN9;E9PS55;E9PMW4;E9PQ46;E9PIN5;E9PIK4;U3KQ32;E9PKZ4;O14683;E9PNB3;E9PMY0	E9PPM1;E9PN66;E9PKN9;E9PS55;E9PMW4;E9PQ46;E9PIN5;E9PIK4;U3KQ32;E9PKZ4;O14683	Tumor protein p53-inducible protein 11	TP53I11	E9PPM1;E9PN66;E9PKN9;E9PS55;E9PMW4;E9PQ46;E9PIN5;E9PIK4;U3KQ32;E9PKZ4;O14683	13	3	3	3	14.4	14.4	14.4	26.064	0	6.5373	982840000	8	81903000		+								-1.89225	0.701028	0.628419	0.204795	0.0896643	1	0.527045	1.04184	0.650566		24.5841	23.4972	23.3547	25.0238	22.7438	23.054	24.653	24.4507	23.873	24.2487	28.4164	25.9884
1820	R4GNH3;P17980;E9PKD5;E9PM69;E9PN50;E9PMD8;E9PLG2	R4GNH3;P17980;E9PKD5;E9PM69	26S protease regulatory subunit 6A	PSMC3	R4GNH3;P17980;E9PKD5;E9PM69	7	7	7	7	25.5	25.5	25.5	47.352	0	81.278	1063900000	24	40918000		+								-0.155925	0.261312	0.980533	-0.586091	0.146782	1	0.51859	1.05049	0.657846		21.5512	26.0382	25.7208	24.3467	25.4096	25.3122	24.2855	24.7646	24.983	24.8482	24.6208	25.0318
1300	P67809;H0Y449;P16989-2;P16989-3;P16989;A0A0D9SEI8;C9J5V9;Q9Y2T7	P67809;H0Y449	Nuclease-sensitive element-binding protein 1	YBX1	P67809;H0Y449	8	9	9	9	37	37	37	35.924	0	323.31	5790500000	79	445420000	+	+								0.166922	0.244203	0.97285	0.370754	0.230014	1	0.518513	0.175	0.926731		26.7638	27.0952	27.5552	26.6886	27.8239	25.7894	26.4737	26.9184	27.3971	26.8125	26.7979	26.6782
1026	P28288-2;P28288;A0A3B3ITW3;P28288-3	P28288-2;P28288	ATP-binding cassette sub-family D member 3	ABCD3	P28288-2;P28288	4	3	3	3	10.6	10.6	10.6	62.725	0	6.4684	186270000	7	5820800		+								0	NaN	1	0.260349	0.345601	1	0.498666	0.775168	0.702023		23.3631	24.3376	24.0585	23.5793	23.8884	23.5104	21.2822	23.7408	23.0074	22.2857	23.0627	22.1855
1432	Q15233;Q15233-2;H7C367;C9JYS8;C9IZL7;C9J4X2	Q15233;Q15233-2;H7C367;C9JYS8	Non-POU domain-containing octamer-binding protein	NONO	Q15233;Q15233-2;H7C367;C9JYS8	6	22	20	20	49	49	49	54.231	0	323.31	15161000000	147	721960000		+								-0.173454	0.137055	1	0.351519	0.115941	1	0.494322	0.740221	0.688516		26.0158	28.7455	28.3311	25.9498	28.176	27.9119	27.1803	28.3092	28.6271	27.9104	28.2691	28.4575
1355	Q06830;A0A0A0MSI0;A0A0A0MRQ5;H7C3T4;Q13162	Q06830;A0A0A0MSI0	Peroxiredoxin-1	PRDX1	Q06830;A0A0A0MSI0	5	20	20	19	70.4	70.4	64.8	22.11	0	323.31	41396000000	173	2759700000		+								-0.222538	0.112362	1	-0.679836	0.162212	1	0.487052	1.09138	0.637725		25.4673	30.1712	29.9461	28.4809	29.4758	29.6674	27.7218	28.3877	29.6546	28.0124	28.8872	29.5321
862	P07737;K7EJ44;CON__P02584;I3L3D5	P07737;K7EJ44	Profilin-1	PFN1	P07737;K7EJ44	4	11	11	11	84.3	84.3	84.3	15.054	0	317.39	11229000000	99	1247700000		+								-0.0607777	0.0462765	1	-0.222687	0.0500621	1	0.445515	0.438407	0.867676		24.8308	29.2267	28.5294	26.3899	28.2749	28.5901	27.3506	27.9775	28.4306	27.3978	28.0331	28.5101
1745	Q9UBF6;Q9UBF6-4;F8WEU8;Q9UBF6-3;Q9UBF6-2	Q9UBF6;Q9UBF6-4	RING-box protein 2	RNF7	Q9UBF6;Q9UBF6-4	5	3	3	3	38.1	38.1	38.1	12.683	0	79.694	1192400000	29	238470000		+								0.0425237	0.0299285	0.995096	-0.766542	0.207796	1	0.440547	0.145543	0.952682		25.0103	23.7175	25.8058	28.191	24.4186	24.2237	26.6955	26.1239	25.3683	26.3495	26.2568	25.4538
1267	P62701;C9JEH7;Q8TD47;P22090	P62701	40S ribosomal protein S4, X isoform	RPS4X	P62701	4	15	15	15	56.3	56.3	56.3	29.597	0	227.8	10216000000	152	638510000		+								0.244911	0.942166	0.818243	0.289707	1.21496	1	0.438238	1.68276	0.477449		28.3426	28.6016	28.4771	28.35	28.1165	28.0857	28.1072	28.1091	27.8412	27.9164	27.6294	27.7769
1152	P49773;D6REP8;D6RE99;D6RD60;D6RC06	P49773	Histidine triad nucleotide-binding protein 1	HINT1	P49773	5	6	6	6	73	73	73	13.802	0	141.04	3659700000	44	457470000		+								0.862743	0.147503	1	-0.915522	0.192719	1	0.435998	2.35302	0.395592		21.3684	26.6559	26.7135	24.987	26.244	26.2534	21.9993	25.8438	26.7677	20.7808	25.6888	25.5529
1226	P61026	P61026	Ras-related protein Rab-10	RAB10	P61026	1	4	3	3	26.5	21	21	22.541	0	7.082	640200000	27	49246000		+								-1.3923	1.05392	0.389467	-0.265304	0.134116	1	0.428734	0.481807	0.854861		21.9817	23.7733	24.4061	23.6351	23.7731	23.5489	22.2869	23.5855	24.4056	24.954	24.7786	24.7224
1721	Q9NVI7-3;H0Y2W2;Q9NVI7-2;Q9NVI7;Q5SV16;Q5T9A4-3;Q5T9A4;Q5T9A4-2	Q9NVI7-3;H0Y2W2;Q9NVI7-2;Q9NVI7;Q5SV16	ATPase family AAA domain-containing protein 3A	ATAD3A	Q9NVI7-3;H0Y2W2;Q9NVI7-2;Q9NVI7;Q5SV16	8	9	9	5	23.5	23.5	14.4	57.947	0	10.374	445340000	16	15357000		+								0.123309	0.140065	1	-0.492837	0.139377	1	0.42737	0.443346	0.864877		19.7874	23.8633	23.2035	22.1207	22.9543	23.2577	24.7026	25.0635	25.1944	24.66	24.4935	25.437
385	D3YTB1;F8W727;P62910	D3YTB1;F8W727;P62910	60S ribosomal protein L32	RPL32	D3YTB1;F8W727;P62910	3	5	5	5	35.3	35.3	35.3	15.616	0	226.2	4213800000	83	601980000		+								0.290486	0.589418	0.910561	0.238983	0.256632	1	0.426626	0.264545	0.913973		27.0012	27.0387	27.256	27.1375	27.2991	26.1424	27.0806	27.0187	26.478	26.4222	26.5026	26.7811
1244	P61981	P61981	14-3-3 protein gamma;14-3-3 protein gamma, N-terminally processed	YWHAG	P61981	1	10	7	7	50.2	43.7	43.7	28.302	0	323.31	7608200000	76	475510000		+								0.0968622	0.131407	1	-1.60268	0.287906	1	0.423644	0.827464	0.700617		21.2954	27.9701	28.037	26.9507	27.3983	27.7615	28.3213	28.0121	28.5247	27.7363	28.4153	28.416
1249	P62241;Q5JR95	P62241;Q5JR95	40S ribosomal protein S8	RPS8	P62241;Q5JR95	2	13	13	13	59.6	59.6	59.6	24.205	0	233.41	8612300000	101	956920000		+								-0.00168546	0.00232825	0.998239	0.124575	0.198102	1	0.422712	0.792406	0.700659		27.8129	28.2943	28.0605	28.2846	27.9096	27.5998	27.8553	27.4067	27.2751	27.7741	27.2278	27.5402
1046	P30086	P30086	Phosphatidylethanolamine-binding protein 1;Hippocampal cholinergic neurostimulating peptide	PEBP1	P30086	1	9	9	9	65.2	65.2	65.2	21.057	0	38.043	1628200000	38	162820000		+								-0.582278	0.14968	1	-1.127	0.360063	1	0.419435	0.223669	0.893339		22.141	26.1674	25.2823	26.3609	24.7963	25.8144	21.7563	24.2398	26.2753	23.7373	24.4151	25.8659
1217	P60174-1;P60174;P60174-4;U3KPZ0;U3KQF3;U3KPS5	P60174-1;P60174;P60174-4	Triosephosphate isomerase	TPI1	P60174-1;P60174;P60174-4	6	16	16	16	79.5	79.5	79.5	26.669	0	323.31	18572000000	190	1092500000		+								0.131364	0.086155	1	-1.99929	0.279811	1	0.415983	0.441215	0.870543		20.6604	29.159	29.1792	27.4902	28.3982	29.1081	27.9693	28.6401	29.5284	28.0254	28.6737	29.0447
1134	P49006	P49006	MARCKS-related protein	MARCKSL1	P49006	1	3	3	3	31.8	31.8	31.8	19.529	0	67.444	3000100000	20	500020000		+								-0.815151	0.425747	0.918671	0.996897	0.217784	1	0.414248	0.749723	0.678714		24.0266	26.7001	26.9423	21.8645	26.5698	26.2442	22.7102	25.2498	24.8821	25.4987	24.8942	24.8947
1291	P63172	P63172	Dynein light chain Tctex-type 1	DYNLT1	P63172	1	4	4	4	65.5	65.5	65.5	12.452	0	39.282	711870000	17	118640000		+								2.02757	1.1957	0.28992	0.332513	0.624513	1	0.41253	0.950653	0.657863		25.2441	25.954	25.6898	25.0716	25.336	25.4827	25.0683	25.0274	24.0777	24.1402	22.1466	21.8038
1427	Q15084-3;Q15084;Q15084-4;Q15084-5;Q15084-2	Q15084-3;Q15084;Q15084-4;Q15084-5;Q15084-2	Protein disulfide-isomerase A6	PDIA6	Q15084-3;Q15084;Q15084-4;Q15084-5;Q15084-2	5	11	11	11	37.1	37.1	37.1	47.837	0	188.39	3739300000	76	219960000		+								0.306267	0.169299	0.997835	0.249643	0.0422501	1	0.410476	0.475764	0.850694		21.5068	25.7704	26.2162	21.5788	25.3458	25.8199	26.2929	26.7576	27.0412	27.1489	25.1027	26.9214
1251	P62249;M0R3H0;M0R210;M0R1M5;M0QX76;Q6IPX4	P62249;M0R3H0;M0R210;M0R1M5;M0QX76;Q6IPX4	40S ribosomal protein S16	RPS16	P62249;M0R3H0;M0R210;M0R1M5;M0QX76;Q6IPX4	6	6	6	6	41.8	41.8	41.8	16.445	0	35.296	3912200000	46	355650000		+								-0.578601	0.511545	0.877254	-0.342798	0.188435	1	0.404941	0.375653	0.892777		26.4403	26.9311	26.5487	28.2785	26.6901	25.9799	26.6472	25.8285	25.6987	27.4115	26.0996	26.3991
1444	Q15427;Q5SZ64	Q15427;Q5SZ64	Splicing factor 3B subunit 4	SF3B4	Q15427;Q5SZ64	2	3	3	3	14.2	14.2	14.2	44.385	0	5.9268	695120000	18	43445000		+								0.242132	0.462398	0.930667	-1.19441	0.31498	1	0.396736	0.578125	0.770054		20.3881	24.8478	25.1866	24.7648	24.4257	24.8153	24.776	24.4255	25.0721	24.2722	24.5718	24.7032
1260	P62314;J3QLI9;J3QLR7	P62314;J3QLI9	Small nuclear ribonucleoprotein Sm D1	SNRPD1	P62314;J3QLI9	3	3	3	3	37	37	37	13.281	0	10.866	2073000000	21	518240000		+								-1.47774	0.533351	0.810661	-0.0554466	0.0521033	1	0.392485	0.658898	0.767784		25.3282	25.8748	25.5683	26.2795	25.1682	25.4899	22.3899	26.3655	25.5938	26.273	26.0838	26.4257
961	P18669;P15259;Q8N0Y7	P18669	Phosphoglycerate mutase 1	PGAM1	P18669	3	16	16	16	75.6	75.6	75.6	28.804	0	323.31	8539700000	114	656900000		+								-0.035984	0.0261495	0.99811	0.0419801	0.00900123	1	0.389377	0.535	0.824206		24.9765	28.6776	28.7094	25.6293	28.0302	28.5781	26.8726	27.7228	28.0435	26.9908	27.7793	27.9767
1096	P39023;H7C422;G5E9G0;H7C3M2;B5MCW2;F8WCR1;Q92901	P39023;H7C422;G5E9G0;H7C3M2;B5MCW2	60S ribosomal protein L3	RPL3	P39023;H7C422;G5E9G0;H7C3M2;B5MCW2	7	14	14	14	35	35	35	46.108	0	323.31	6438300000	109	338860000		+								0.532075	0.274783	0.99141	0.230204	0.278133	1	0.382268	0.335235	0.898572		26.7874	27.5595	27.3127	26.8614	26.6486	27.4591	26.9585	27.3888	26.4284	27.3944	24.9824	26.8027
841	P05386	P05386	60S acidic ribosomal protein P1	RPLP1	P05386	1	3	3	3	74.6	74.6	74.6	11.514	0	323.31	13777000000	55	4592300000		+								-0.134343	0.101239	1	-0.577109	0.329157	1	0.380837	0.362162	0.890602		28.004	29.0325	29.4149	30.4971	29.1858	28.5	29.6934	28.3403	28.3261	29.1566	28.9559	28.6504
1384	Q13283;E5RIZ6;E5RH00;E5RI46;E5RIF8;E5RH42;E5RJU8;Q13283-2;D6R9X5;D6R9A4;D6RBM9;D6REX8;D6RBR0;D6RE13;D6RBW8	Q13283	Ras GTPase-activating protein-binding protein 1	G3BP1	Q13283	15	10	10	9	29	29	27.3	52.164	0	30.032	1200400000	32	54564000	+	+								-0.149092	0.147484	1	0.738368	0.126578	1	0.370723	0.677772	0.764271		21.5086	25.6087	25.2933	20.0349	24.9518	25.2088	23.9513	24.8998	24.9952	24.5237	25.1037	24.6661
940	P14866;M0QXS5;A0A3B3ITJ4;P14866-2;M0R1W6;M0QYL7;B4DVF8	P14866;M0QXS5;A0A3B3ITJ4;P14866-2	Heterogeneous nuclear ribonucleoprotein L	HNRNPL	P14866;M0QXS5;A0A3B3ITJ4;P14866-2	7	13	13	8	44	44	28.5	64.132	0	208.15	2989700000	61	149490000		+								0.350932	0.202885	0.974677	-1.17494	0.257141	1	0.369712	0.252865	0.892051		21.371	26.7304	26.6688	25.6352	25.7993	26.8605	25.1874	26.611	26.2705	26.2329	24.6517	26.1315
531	F8W6I7;P09651-3;P09651-2;P09651;F8VZ49;Q32P51;F8W646;A0A2R8Y4L2;F8VTQ5;H0YH80;F8VYN5	F8W6I7;P09651-3;P09651-2;P09651;F8VZ49;Q32P51;F8W646;A0A2R8Y4L2	Heterogeneous nuclear ribonucleoprotein A1;Heterogeneous nuclear ribonucleoprotein A1, N-terminally processed;Heterogeneous nuclear ribonucleoprotein A1-like 2	HNRNPA1;HNRNPA1L2	F8W6I7;P09651-3;P09651-2;P09651;F8VZ49;Q32P51;F8W646;A0A2R8Y4L2	11	14	14	14	51.1	51.1	51.1	33.155	0	105.26	5556500000	77	326850000	+	+								-1.47843	0.358534	0.922855	-0.635749	0.157463	1	0.367832	0.476142	0.870219		23.4959	28.0965	27.529	26.1389	27.5111	27.3787	22.3898	26.6747	28.0739	26.8669	27.4161	27.2906
14	H7BYX6;A0A087WTE4;A0A087WTF6;A0A087WX77;A0A087WWD4;A0A087WV75;P13591-4;P13591-3;P13591-1;P13591;P13591-5;A0A087X1V2;A0A087WVU1;A0A0D9SF98;A0A087WWJ5;P13591-6;A0A087WZS4;A0A0C4DGS4	H7BYX6;A0A087WTE4;A0A087WTF6;A0A087WX77;A0A087WWD4;A0A087WV75;P13591-4;P13591-3;P13591-1;P13591;P13591-5;A0A087X1V2;A0A087WVU1;A0A0D9SF98;A0A087WWJ5;P13591-6	Neural cell adhesion molecule 1	NCAM1	H7BYX6;A0A087WTE4;A0A087WTF6;A0A087WX77;A0A087WWD4;A0A087WV75;P13591-4;P13591-3;P13591-1;P13591;P13591-5;A0A087X1V2;A0A087WVU1;A0A0D9SF98;A0A087WWJ5;P13591-6	18	4	4	4	6.9	6.9	6.9	80.282	0	9.8694	159330000	9	5311100		+								0.276063	0.241939	0.974973	0	NaN	1	0.367816	0.262301	0.90303		20.7218	21.9677	22.9219	20.4695	21.8931	22.2609	23.34	23.722	24.7662	23.6541	23.9236	23.4223
1159	P50502;Q3KNR6;H7C3I1;Q8NFI4;F6VDH7;Q8IZP2;F8WAQ7	P50502;Q3KNR6;H7C3I1;Q8NFI4;F6VDH7;Q8IZP2	Hsc70-interacting protein;Putative protein FAM10A5;Putative protein FAM10A4	ST13;ST13P5;ST13P4	P50502;Q3KNR6;H7C3I1;Q8NFI4;F6VDH7;Q8IZP2	7	8	8	8	33.3	33.3	33.3	41.331	0	74.513	5238800000	64	476250000		+								0.287406	0.565299	0.922384	0.153485	0.0220912	1	0.367007	0.622394	0.775118		21.3065	26.5683	26.4881	21.5801	26.3784	25.9439	26.4292	26.0024	26.3691	25.6189	26.114	26.2057
888	P09936;D6RE83;D6R956;D6R974;D6RF53	P09936;D6RE83;D6R956;D6R974	Ubiquitin carboxyl-terminal hydrolase isozyme L1;Ubiquitin carboxyl-terminal hydrolase	UCHL1	P09936;D6RE83;D6R956;D6R974	5	13	13	13	69.1	69.1	69.1	24.824	0	323.31	17540000000	126	1754000000		+								0.37913	0.320026	0.986432	-0.0289879	0.00847774	1	0.359845	0.982912	0.664468		26.846	29.6182	29.856	27.6527	29.3353	29.4192	28.5751	29.5153	29.6211	28.1697	29.0586	29.3458
951	P16401	P16401	Histone H1.5	HIST1H1B	P16401	1	7	7	7	23	23	23	22.58	0	22.659	4704000000	27	470400000		+								1.10578	0.180135	0.974345	0	NaN	1	0.354399	0.155547	0.956901		20.815	22.1984	23.5292	22.9026	22.9423	22.0765	25.1637	29.8637	26.0891	27.0051	22.3483	28.4458
1007	P25788-2;P25788;G3V3W4;G3V5N4;G3V4X5;H0YJ03	P25788-2;P25788	Proteasome subunit alpha type-3	PSMA3	P25788-2;P25788	6	6	6	6	32.3	32.3	32.3	27.647	0	7.6403	459810000	19	35370000	+	+								0.384202	0.265878	0.970473	-0.52803	0.149709	1	0.347049	0.264751	0.896446		20.9884	24.8187	24.5616	23.2666	23.8823	24.8039	22.7539	24.3406	23.8036	22.7729	23.0632	23.9094
30	A0A087WUZ3;Q01082;Q01082-3;Q01082-2;F8W6C1	A0A087WUZ3;Q01082;Q01082-3;Q01082-2	Spectrin beta chain, non-erythrocytic 1	SPTBN1	A0A087WUZ3;Q01082;Q01082-3;Q01082-2	5	9	9	8	5.4	5.4	5	274.83	0	37.48	368240000	20	2593300		+								1.52903	1.20397	0.301562	0.00159454	0.000574966	0.998945	0.346205	0.223296	0.901889		21.4167	24.2051	23.0934	22.1044	23.3472	23.2589	24.1861	23.8715	25.4899	23.3705	22.3238	23.266
1074	P35244;B5MC59	P35244;B5MC59	Replication protein A 14 kDa subunit	RPA3	P35244;B5MC59	2	5	5	5	70.2	70.2	70.2	13.569	0	78.922	215310000	7	26914000	+	+								0	NaN	1	0.758118	0.659412	1	0.34611	1.20327	0.636825		24.0164	24.3281	24.2857	22.4343	24.0493	23.8724	21.9149	21.1573	22.1383	21.5267	22.39	22.9131
912	P11387;E5RJ33;H0YBR3;H0YC03;E5RGE7;E5RGR4;E5RFE3;E5RGR2;E5RJ95;E5RFS0;E5RIC7;Q969P6-2;Q969P6	P11387	DNA topoisomerase 1	TOP1	P11387	13	7	7	7	11.4	11.4	11.4	90.725	0	14.028	550270000	19	14481000		+								-0.448008	0.508599	0.898909	-0.953187	0.256784	1	0.335902	0.280961	0.915821		20.3434	25.1085	24.253	23.8747	24.4409	24.2487	22.9881	23.8205	23.6559	24.0082	23.402	24.3983
1057	P31689;P31689-2	P31689;P31689-2	DnaJ homolog subfamily A member 1	DNAJA1	P31689;P31689-2	2	9	9	9	37.8	37.8	37.8	44.868	0	141.43	2195700000	57	104560000		+								0.32801	0.454747	0.924142	0.130702	0.0623406	1	0.324167	0.241781	0.902169		24.571	26.74	25.7742	24.8273	25.9839	25.882	25.7301	25.8581	26.2466	25.1681	25.5833	26.0993
749	O60684;O15131;Q5TFJ7;S4R3E5	O60684;O15131;Q5TFJ7	Importin subunit alpha-7;Importin subunit alpha-6	KPNA6;KPNA5	O60684;O15131;Q5TFJ7	4	6	6	4	18.3	18.3	13.4	60.029	0	35.866	571130000	19	24832000		+								0.725852	0.300592	0.966864	-0.234563	0.0940864	1	0.323981	0.276566	0.904559		22.8757	25.7051	24.9402	24.2274	24.8042	25.1931	24.2153	21.6939	24.5107	23.493	22.1012	22.6481
1808	Q9Y5A9;Q9Y5A9-2;S4R3V3;S4R3J8	Q9Y5A9;Q9Y5A9-2;S4R3V3	YTH domain-containing family protein 2	YTHDF2	Q9Y5A9;Q9Y5A9-2;S4R3V3	4	6	6	5	13.3	13.3	11.7	62.333	0	62.975	408470000	15	20423000		+								-0.651773	0.279771	0.993837	0.245605	0.0613523	1	0.32278	0.0972845	0.947871		21.2417	25.0802	22.8535	21.1505	23.686	23.6021	21.6325	21.9678	24.3949	23.0443	22.8989	24.0074
843	P05388;F8VWS0;P05388-2;F8VU65;F8VW21;F8VZS0;Q8NHW5;F8VPE8;G3V210;F8VQY6;F8VRK7;F8W1K8;F8VS58;F8VWV4	P05388;F8VWS0;P05388-2;F8VU65;F8VW21;F8VZS0;Q8NHW5;F8VPE8;G3V210	60S acidic ribosomal protein P0;60S acidic ribosomal protein P0-like	RPLP0;RPLP0P6	P05388;F8VWS0;P05388-2;F8VU65;F8VW21;F8VZS0;Q8NHW5;F8VPE8;G3V210	14	11	11	11	53.3	53.3	53.3	34.273	0	240.22	8299800000	144	638450000		+								-0.00536156	0.00424901	0.995187	-0.191146	0.153042	1	0.321513	0.698779	0.770909		28.0289	28.3815	28.0406	29.2454	27.8957	27.8833	28.0458	27.5201	27.2799	28.2732	27.4914	27.0972
990	P23381-2;P23381;H0YJP3;G3V3H8;G3V3Y5;G3V423;G3V5U1;G3V456;G3V277	P23381-2;P23381	Tryptophan--tRNA ligase, cytoplasmic;T1-TrpRS;T2-TrpRS	WARS	P23381-2;P23381	9	8	8	8	30.7	30.7	30.7	48.851	0	10.242	596030000	19	28383000		+								0	NaN	1	-0.781226	0.206177	1	0.317744	0.422935	0.895163		21.3795	25.911	25.367	24.3587	25.2448	25.3977	22.0471	22.0158	23.0141	21.8756	21.073	21.8839
1162	P50990-2;P50990;P50990-3;H7C4C8;H7C2U0	P50990-2;P50990;P50990-3	T-complex protein 1 subunit theta	CCT8	P50990-2;P50990;P50990-3	5	25	25	25	55	55	55	57.645	0	238.69	10387000000	176	296780000		+								0.0703386	0.0599557	1	-0.98947	0.15488	1	0.314272	0.471282	0.885764		21.5739	28.3453	28.0459	25.1709	27.6792	28.0834	26.8588	26.6409	27.4371	26.4767	26.6923	27.5566
1649	Q99497;K7ELW0;K7EN27	Q99497;K7ELW0;K7EN27	Protein deglycase DJ-1	PARK7	Q99497;K7ELW0;K7EN27	3	9	9	9	73	73	73	19.891	0	323.31	6746100000	89	562180000		+								-0.371941	0.302373	0.992534	-1.93695	0.288179	1	0.312248	1.45251	0.656762		20.4533	28.4792	28.5101	26.8887	28.2406	28.1242	26.6353	27.7034	28.1557	27.4473	27.9968	28.1661
995	P23528;G3V1A4;E9PP50;E9PK25;E9PQB7;E9PLJ3;E9PS23	P23528;G3V1A4;E9PP50;E9PK25;E9PQB7;E9PLJ3;E9PS23	Cofilin-1	CFL1	P23528;G3V1A4;E9PP50;E9PK25;E9PQB7;E9PLJ3;E9PS23	7	11	11	8	63.3	63.3	46.4	18.502	0	323.31	13436000000	125	1343600000		+								-0.236134	0.251999	0.974207	-0.925203	0.225042	1	0.306388	0.706722	0.769966		24.3034	29.1591	28.8582	27.6918	28.6464	28.7581	27.6378	27.9565	28.7213	27.9869	28.418	28.6192
917	P12004	P12004	Proliferating cell nuclear antigen	PCNA	P12004	1	8	8	8	51.7	51.7	51.7	28.768	0	33.583	1885900000	43	117870000		+								-0.0898596	0.0478235	1	-0.0943235	0.026104	1	0.305593	0.374665	0.891812		22.7787	25.8605	25.8368	23.6728	25.2382	25.8479	24.3979	25.0375	25.9091	24.4011	25.1783	26.0347
477	E9PMI6;J3KN38;P54105;E9PJF4	E9PMI6;J3KN38;P54105;E9PJF4	Methylosome subunit pICln	CLNS1A	E9PMI6;J3KN38;P54105;E9PJF4	4	4	4	4	44.3	44.3	44.3	18.259	0	55.935	694870000	19	99267000		+								1.0324	0.42277	0.90712	-0.616223	0.276484	1	0.304246	0.385959	0.888513		22.6673	25.5105	25.0908	25.1245	24.7887	25.2042	24.836	24.2849	25.1778	24.5292	21.7304	24.9419
1034	P29401;P29401-2;A0A0B4J1R6;E9PFF2;F8W888;F8WAX4	P29401;P29401-2;A0A0B4J1R6	Transketolase	TKT	P29401;P29401-2;A0A0B4J1R6	6	19	19	19	44.3	44.3	44.3	67.877	0	323.31	7608600000	120	304340000		+								0.0480576	0.0259888	0.996523	-0.129825	0.0200548	1	0.301965	0.664105	0.767906		22.9001	28.1442	27.9967	23.8935	27.6159	27.921	26.906	28.3564	28.6247	27.4237	27.818	28.5013
1273	P62854;Q5JNZ5	P62854;Q5JNZ5	40S ribosomal protein S26;Putative 40S ribosomal protein S26-like 1	RPS26;RPS26P11	P62854;Q5JNZ5	2	3	3	3	36.5	36.5	36.5	13.015	0	10.435	2387700000	36	477530000		+								0.804302	1.67138	0.229035	-0.0216948	0.0154445	1	0.297132	0.410581	0.890637		25.47	25.0639	25.2382	26.1294	25.1115	24.5964	25.0858	25.4966	25.1864	24.1074	24.7184	24.5301
1653	Q99623;J3KPX7;Q99623-2;F5GY37;F5H3X6;F5GWA7;F5H0C5;F5H2D2	Q99623;J3KPX7;Q99623-2;F5GY37;F5H3X6;F5GWA7	Prohibitin-2	PHB2	Q99623;J3KPX7;Q99623-2;F5GY37;F5H3X6;F5GWA7	8	12	12	12	51.8	51.8	51.8	33.296	0	194.85	8701400000	106	395520000		+								-0.352379	0.434288	0.929302	-0.406026	0.288233	1	0.289363	0.487183	0.884706		26.0217	27.8278	27.3859	27.8185	27.2803	27.3547	26.6132	27.2949	27.7284	27.3165	27.6889	27.6882
865	P07900;P07900-2;G3V2J8;Q14568;Q58FG0;Q58FG1	P07900;P07900-2	Heat shock protein HSP 90-alpha	HSP90AA1	P07900;P07900-2	6	41	26	26	58.1	36.7	36.7	84.659	0	323.31	40635000000	264	1231400000		+								0.186547	0.250258	0.979702	-0.289319	0.115196	1	0.288003	0.489614	0.888523		28.4858	30.9392	31.183	29.9297	30.5876	30.9585	28.9948	29.1266	29.354	28.8187	28.589	29.5081
1383	Q13263;Q13263-2;M0R0K9;M0R2I3;M0R3C0	Q13263;Q13263-2	Transcription intermediary factor 1-beta	TRIM28	Q13263;Q13263-2	5	15	15	15	28.3	28.3	28.3	88.549	0	21.373	1749700000	48	54678000		+								-0.0831229	0.0376502	1	0.0826518	0.0180111	1	0.28587	0.231603	0.899225		21.6143	25.4959	24.6905	21.9381	24.6172	24.9975	25.1343	26.55	27.4333	25.9417	26.3397	27.0856
998	P24534;F2Z2G2;C9JZW3;F8WF65	P24534	Elongation factor 1-beta	EEF1B2	P24534	4	7	6	6	52.4	47.1	47.1	24.763	0	323.31	7666500000	65	638880000		+								0.34205	0.588215	0.889091	0.164181	0.0651498	1	0.282583	0.548762	0.85302		26.5243	28.722	28.3573	26.5969	28.1906	28.3235	27.7352	28.0735	28.3493	27.3325	27.9201	27.8792
605	H3BVG0;Q8N1F7;H3BMX0;H3BV11;H3BRI8;H3BP95;H3BM93;Q8N1F7-2;H3BPA9	H3BVG0;Q8N1F7;H3BMX0;H3BV11;H3BRI8;H3BP95;H3BM93;Q8N1F7-2	Nuclear pore complex protein Nup93	NUP93	H3BVG0;Q8N1F7;H3BMX0;H3BV11;H3BRI8;H3BP95;H3BM93;Q8N1F7-2	9	4	4	4	7.8	7.8	7.8	99.554	0	16.392	312910000	10	6258200		+								0.28097	0.0955805	1	0.225157	0.38081	1	0.282015	0.513176	0.869711		23.6741	24.0064	24.4203	23.5627	23.9185	23.9441	24.7447	21.8175	24.4194	23.7422	22.3971	23.9995
174	A0A1X7SBZ2;A0A1W2PQ51;Q92841-1;Q92841-3;Q92841-2;Q92841;A0A0U1RQJ0	A0A1X7SBZ2;A0A1W2PQ51;Q92841-1;Q92841-3;Q92841-2;Q92841	Probable ATP-dependent RNA helicase DDX17	DDX17	A0A1X7SBZ2;A0A1W2PQ51;Q92841-1;Q92841-3;Q92841-2;Q92841	7	16	10	10	27.4	18.2	18.2	80.253	0	112.16	1328900000	41	35917000		+								-0.186591	0.256609	0.975911	1.05273	0.38307	1	0.281971	0.424056	0.895299		24.5835	25.4207	25.715	21.9893	25.0836	25.4881	25.2213	25.9507	25.6088	25.5426	26.1734	25.6246
1058	P31930	P31930	Cytochrome b-c1 complex subunit 1, mitochondrial	UQCRC1	P31930	1	5	5	5	16	16	16	52.645	0	6.0707	200420000	10	8351000		+								-0.997588	0.566989	0.817745	0.00884565	0.00385245	0.996411	0.280748	0.168171	0.957664		21.4106	23.4095	22.954	21.9456	22.3615	23.4405	23.2163	21.9896	23.3851	23.1948	23.2351	25.1539
20	E9PL01;A0A087WUC6;E9PI68;Q15005;E9PRB9	E9PL01;A0A087WUC6;E9PI68;Q15005;E9PRB9	Signal peptidase complex subunit 2	SPCS2	E9PL01;A0A087WUC6;E9PI68;Q15005;E9PRB9	5	3	3	3	23.6	23.6	23.6	17.027	0	4.0571	264480000	18	29386000		+								0.35049	0.302501	0.993125	0.29483	0.107882	1	0.280001	0.324355	0.91662		22.0565	24.2126	23.9693	21.732	23.515	24.1069	23.2799	23.2239	23.6743	23.4344	22.1458	23.5465
1050	P30419-2;P30419;K7EN82;B7Z8J4;Q5VUC6;O60551	P30419-2;P30419;K7EN82	Glycylpeptide N-tetradecanoyltransferase 1	NMT1	P30419-2;P30419;K7EN82	6	5	5	5	19.2	19.2	19.2	48.14	0	8.3442	900170000	18	50009000	+	+								0.330537	0.184121	0.982712	-0.809879	0.164003	1	0.279636	0.14331	0.946935		20.501	26.0585	25.1944	23.49	24.828	25.8656	23.9775	24.385	25.367	23.4735	23.9628	25.3017
171	A0A1W2PPZ5;P23193;A0A1W2PRL9;P23193-2;E5RJ93;E5RIS7;B7Z4S1;A0A0A0MT58;Q15560-2;Q15560	A0A1W2PPZ5;P23193;A0A1W2PRL9;P23193-2	Transcription elongation factor A protein 1	TCEA1	A0A1W2PPZ5;P23193;A0A1W2PRL9;P23193-2	10	3	3	3	11.6	11.6	11.6	33.935	0.00074294	2.0731	183430000	8	10790000		+								0	NaN	1	0.913907	0.901834	1	0.276571	0.42562	0.89436		24.3967	23.4233	23.3649	22.2081	23.3602	22.8748	21.9112	22.668	23.1338	22.1153	22.2539	23.3892
1099	P40227;P40227-2;Q92526;Q92526-2;Q92526-3;J3KRI6	P40227;P40227-2	T-complex protein 1 subunit zeta	CCT6A	P40227;P40227-2	6	19	19	19	55.9	55.9	55.9	58.024	0	323.31	10856000000	132	417540000		+								0.244719	0.247745	0.969536	-0.731734	0.208763	1	0.267751	0.391153	0.891699		25.1791	29.284	28.9474	27.9098	28.6542	29.0417	28.0263	28.2037	28.4398	28.1768	27.2582	28.5007
540	F8WJN3;Q16630-3;Q16630;Q16630-2	F8WJN3;Q16630-3;Q16630;Q16630-2	Cleavage and polyadenylation specificity factor subunit 6	CPSF6	F8WJN3;Q16630-3;Q16630;Q16630-2	4	5	5	5	16.7	16.7	16.7	52.269	0	108.15	760080000	18	50672000		+								0.783513	0.537698	0.842733	-0.806865	0.281457	1	0.263686	0.627459	0.839709		21.6932	25.2808	24.994	24.6411	24.9386	24.8089	25.6082	25.6109	25.3612	25.5043	23.4766	25.2488
1512	Q7KZF4;H7C597	Q7KZF4	Staphylococcal nuclease domain-containing protein 1	SND1	Q7KZF4	2	19	19	19	35.1	35.1	35.1	102	0	38.063	2404100000	67	45361000		+								1.70256	0.595547	0.738778	0.0830021	0.020093	1	0.262275	0.251829	0.900924		23.8554	27.0901	26.8964	24.1309	26.3651	27.0969	25.4422	27.3988	27.3689	24.1139	23.7587	27.2296
761	O75396;A0A087X1A9	O75396;A0A087X1A9	Vesicle-trafficking protein SEC22b	SEC22B	O75396;A0A087X1A9	2	3	3	3	16.7	16.7	16.7	24.593	0	14.158	518890000	17	37063000		+								-0.674684	0.245287	0.975524	0.699111	0.709221	1	0.261956	1.06041	0.692238		24.4493	24.4669	24.4934	22.8759	24.1365	24.2999	21.4327	23.3422	23.9254	24.4613	22.0107	24.2523
1268	P62753;A2A3R5;A2A3R7	P62753;A2A3R5	40S ribosomal protein S6	RPS6	P62753;A2A3R5	3	7	7	7	32.9	32.9	32.9	28.68	0	58.393	6416200000	78	802020000		+								-0.1486	0.485777	0.989409	0.217399	0.305685	1	0.260937	0.18612	0.938548		27.9177	28.1449	27.6943	27.7874	28.1007	27.2166	27.144	27.2306	27.5697	27.4873	27.4972	27.4056
1020	P27797;K7EJB9;K7EL50	P27797;K7EJB9	Calreticulin	CALR	P27797;K7EJB9	3	12	12	12	48.4	48.4	48.4	48.141	0	323.31	10190000000	114	485210000		+								-0.185998	0.168721	0.999326	-1.89829	0.324918	1	0.259844	0.35066	0.912893		20.6589	27.8517	27.7707	26.8735	27.2783	27.8245	27.8159	28.4215	29.1093	28.6525	28.3088	28.9434
1290	Q96FJ2;P63167	Q96FJ2;P63167	Dynein light chain 2, cytoplasmic;Dynein light chain 1, cytoplasmic	DYNLL2;DYNLL1	Q96FJ2;P63167	2	3	3	3	25.8	25.8	25.8	10.35	0	83.984	1731700000	25	346340000		+								0.455937	0.884248	0.698771	1.08036	0.368646	1	0.259193	0.444739	0.899817		25.0266	26.1558	25.9825	22.3039	25.6082	26.0117	25.6645	26.4863	25.9993	25.5399	25.609	25.6335
1248	P62195;P62195-2;J3QQM1;J3QLH6;J3KRP2;J3QSA9;J3QRW1;J3QSE0;J3QRR3;J3KTQ9;Q8NB90-3;Q8NB90-2;Q8NB90	P62195;P62195-2;J3QQM1	26S protease regulatory subunit 8	PSMC5	P62195;P62195-2;J3QQM1	13	10	10	10	32.8	32.8	32.8	45.626	0	73.397	874360000	37	36432000		+								0.277122	0.136045	1	-0.121178	0.0214115	1	0.257679	0.105373	0.953241		20.8773	26.1031	24.4531	21.7562	24.9825	25.0583	23.6242	23.8786	24.8734	23.6812	22.819	25.0446
664	K7ELL7;P14314-2;P14314;A0A0C4DGP4;K7EPW7;K7EIP3;K7EKX1;K7EJ70	K7ELL7;P14314-2;P14314	Glucosidase 2 subunit beta	PRKCSH	K7ELL7;P14314-2;P14314	8	7	7	7	17.2	17.2	17.2	60.192	0	63.915	768720000	25	38436000		+								0.321187	0.251846	0.983931	-0.0317039	0.00542639	0.999658	0.257275	0.141505	0.948305		20.7595	25.5114	24.8042	21.3692	24.381	25.42	23.2409	24.3144	24.8471	23.6112	23.6536	24.174
1528	Q86UP2-2;Q86UP2-3;Q86UP2-4;Q86UP2;G3V4Y7;B7Z6P3;G3V5P0;H0YJP2	Q86UP2-2;Q86UP2-3;Q86UP2-4;Q86UP2;G3V4Y7;B7Z6P3	Kinectin	KTN1	Q86UP2-2;Q86UP2-3;Q86UP2-4;Q86UP2;G3V4Y7;B7Z6P3	8	6	6	6	8.4	8.4	8.4	149.61	0	17.058	607660000	21	7691900		+								0.649179	0.646785	0.793264	0.107205	0.0279893	1	0.250558	0.150946	0.949398		21.0453	23.8747	23.8998	21.2248	24.2134	23.06	24.7684	24.8298	25.5828	24.3613	23.7962	25.0759
1125	P46778;G3V1B3;M0R181	P46778;G3V1B3;M0R181	60S ribosomal protein L21	RPL21	P46778;G3V1B3;M0R181	3	3	3	3	25	25	25	18.565	0	323.31	3646900000	43	607810000		+								0.124041	0.0927052	1	-0.145136	0.173034	1	0.246137	0.348569	0.916746		26.2265	26.7037	27.0729	27.1542	26.8295	26.4548	26.6154	27.0678	26.0302	26.9369	25.7196	26.6849
1470	Q53GT1-3;Q53GT1;C9J191;C9JHG1;C9J2T1;C9J5F8	Q53GT1-3;Q53GT1;C9J191;C9JHG1	Kelch-like protein 22	KLHL22	Q53GT1-3;Q53GT1;C9J191;C9JHG1	6	3	3	3	7.1	7.1	7.1	55.566	0	2.9381	112820000	5	4178700		+								0	NaN	1	0.0510807	0.0224146	1	0.244898	0.103242	0.951628		23.8717	22.3804	23.4457	24.2083	23.265	22.0714	21.3175	22.2339	23.8324	21.352	21.5909	21.9775
124	A0A2R8Y425;A0A2R8Y5J0;A0A2R8YFK9;A0A2U3TZM0;A0A2R8YFD8;F5GWX5;A0A2R8Y212;A0A2R8Y521;A0A0C4DGG9;Q14839;Q14839-2;A0A2R8YDW2;A0A2R8Y4X2;A0A2R8YD40;A0A2R8YDJ9;A0A2R8YER1;A0A2R8Y8C1;A0A2R8Y445;A0A2R8Y685;A0A2R8Y5Z7;A0A2R8Y8B3;K7EMY3;Q12873-2;Q12873;Q12873-3;A0A2R8Y7M9;A0A2R8Y7I0;A0A2R8Y5M9;F5H6N4;A0A2R8YE38;F2Z2R5;I3L229;H7C3H7;H7C0J3	A0A2R8Y425;A0A2R8Y5J0;A0A2R8YFK9;A0A2U3TZM0;A0A2R8YFD8;F5GWX5;A0A2R8Y212;A0A2R8Y521;A0A0C4DGG9;Q14839;Q14839-2;A0A2R8YDW2;A0A2R8Y4X2;A0A2R8YD40;A0A2R8YDJ9;A0A2R8YER1;A0A2R8Y8C1;A0A2R8Y445;A0A2R8Y685;A0A2R8Y5Z7;A0A2R8Y8B3	Chromodomain-helicase-DNA-binding protein 4	CHD4	A0A2R8Y425;A0A2R8Y5J0;A0A2R8YFK9;A0A2U3TZM0;A0A2R8YFD8;F5GWX5;A0A2R8Y212;A0A2R8Y521;A0A0C4DGG9;Q14839;Q14839-2;A0A2R8YDW2;A0A2R8Y4X2;A0A2R8YD40;A0A2R8YDJ9;A0A2R8YER1;A0A2R8Y8C1;A0A2R8Y445;A0A2R8Y685;A0A2R8Y5Z7;A0A2R8Y8B3	34	13	13	7	11.9	11.9	6.2	215.49	0	46.602	1178200000	39	13238000	+	+								0.0195808	0.00610339	0.997966	-0.774354	0.23957	1	0.244089	0.144172	0.946671		22.2461	26.1661	25.6005	25.0574	25.1259	26.1526	22.848	23.8517	25.3878	24.0232	22.7046	25.301
1312	P78347-2;P78347-4;P78347-3;P78347;A0A494C1K3;P78347-5;A0A494C0Q7;C9J6M0	P78347-2;P78347-4;P78347-3;P78347;A0A494C1K3	General transcription factor II-I	GTF2I	P78347-2;P78347-4;P78347-3;P78347;A0A494C1K3	8	17	17	17	28.1	28.1	28.1	107.97	0	144.5	3427000000	81	72915000		+								0.172176	0.118218	1	-0.89219	0.180212	1	0.242713	1.25041	0.691977		21.9437	27.2103	27.3084	25.1057	27.0513	26.982	26.4759	27.4608	27.7663	26.3622	27.2658	27.5585
1792	Q9Y2Z0-2;Q9Y2Z0	Q9Y2Z0-2;Q9Y2Z0	Suppressor of G2 allele of SKP1 homolog	SUGT1	Q9Y2Z0-2;Q9Y2Z0	2	7	7	7	29.4	29.4	29.4	37.804	0	9.0923	471920000	18	22473000		+								-0.232578	0.0942951	1	-0.257239	0.0705001	1	0.236435	0.152026	0.950125		21.5943	24.9864	24.7225	22.8388	24.0935	25.1425	21.4917	22.7766	24.2713	22.4206	23.1474	23.6694
74	A0A087X2I1;P62333;H0YJC0;H0YJS8;H0YJX2	A0A087X2I1;P62333	26S protease regulatory subunit 10B	PSMC6	A0A087X2I1;P62333	5	8	8	8	27.3	27.3	27.3	45.796	0	51.378	965330000	35	41971000		+								-0.0661341	0.0388266	1	0.0632051	0.0144669	1	0.235486	0.348967	0.914278		22.1007	25.6387	25.1629	22.3821	25.0841	25.2466	24.0653	24.8168	25.5176	24.0707	25.2215	25.3058
1119	P43487-2;P43487;C9JJ34;F6WQW2;C9JXG8;C9JGV6;C9JDM3;C9JIC6	P43487-2;P43487;C9JJ34;F6WQW2;C9JXG8;C9JGV6	Ran-specific GTPase-activating protein	RANBP1	P43487-2;P43487;C9JJ34;F6WQW2;C9JXG8;C9JGV6	8	6	6	6	54.5	54.5	54.5	23.239	0	140.68	4543500000	61	567930000		+								-0.0376523	0.0311412	0.996103	-1.29206	0.250013	1	0.2341	0.245567	0.900103		21.5414	27.8093	27.187	25.8858	27.1134	27.4147	26.5816	27.1005	27.62	26.901	26.8257	27.6884
1126	P46783;A0A2R8Y6L3;F6U211;A0A2R8Y7H1;A0A2R8YFH6;A0A1W2PQS6;S4R435;Q9NQ39	P46783;A0A2R8Y6L3;F6U211;A0A2R8Y7H1;A0A2R8YFH6;A0A1W2PQS6;S4R435	40S ribosomal protein S10	RPS10;RPS10-NUDT3	P46783;A0A2R8Y6L3;F6U211;A0A2R8Y7H1;A0A2R8YFH6;A0A1W2PQS6;S4R435	8	6	6	6	38.8	38.8	38.8	18.898	0	323.31	2830200000	56	353780000		+								0.835731	0.678407	0.710573	-0.131563	0.140285	1	0.22654	0.277908	0.89925		25.1231	26.0911	25.9221	25.9709	26.0665	25.4936	26.0576	26.146	25.5999	24.2785	26.1	24.9178
831	P04792;F8WE04;C9J3N8	P04792;F8WE04	Heat shock protein beta-1	HSPB1	P04792;F8WE04	3	14	14	14	90.7	90.7	90.7	22.782	0	323.31	6335800000	87	452560000		+								0.687824	0.731138	0.733514	0.0659021	0.0247542	1	0.223993	0.126867	0.949805		25.2367	26.724	27.6694	25.487	26.5953	27.3501	27.9874	27.4499	27.8573	27.4991	26.2787	27.4533
453	E9PD53;Q9NTJ3-2;Q9NTJ3;C9JR83;C9JVD8;C9J578;C9J9E4	E9PD53;Q9NTJ3-2;Q9NTJ3;C9JR83	Structural maintenance of chromosomes protein;Structural maintenance of chromosomes protein 4	SMC4	E9PD53;Q9NTJ3-2;Q9NTJ3;C9JR83	7	3	3	3	2.7	2.7	2.7	144.45	0	19.078	169090000	5	2415600		+								0	NaN	1	1.23447	0.75772	1	0.223809	0.212792	0.923705		25.082	23.6868	23.681	21.8262	23.8367	23.0834	21.3038	23.2734	23.4599	22.0192	23.3528	22.7876
1207	P55795	P55795	Heterogeneous nuclear ribonucleoprotein H2	HNRNPH2	P55795	1	7	3	3	24.3	11.8	11.8	49.263	0	3.9359	218630000	6	12860000	+	+								0.120426	0.165789	1	0.582118	0.463335	1	0.22025	0.266323	0.899086		22.8612	23.0374	23.4919	21.5553	22.8456	23.2432	23.7435	24.3595	23.6253	23.5512	23.7439	24.0719
1212	P56537;P56537-2;B7ZBH1;A0A0U1RQV5;F8WD20;A0A0B4J1Y7;F8WDS6	P56537;P56537-2	Eukaryotic translation initiation factor 6	EIF6	P56537;P56537-2	7	7	7	7	56.7	56.7	56.7	26.599	0	23.432	584060000	16	64895000		+								-1.61646	0.544308	0.819426	0.648552	0.248961	1	0.217954	0.1363	0.955377		23.6484	25.5301	24.4332	22.1387	24.7107	24.8167	22.0309	25.5799	21.5853	24.0968	24.6286	25.32
915	P11766;H0YAG8;D6RFE4;D6RAY0;D6R9G2	P11766;H0YAG8	Alcohol dehydrogenase class-3	ADH5	P11766;H0YAG8	5	11	11	11	50	50	50	39.724	0	173.64	2784800000	46	139240000		+								0.734386	0.281816	0.991661	0.043876	0.00737915	0.999261	0.214901	0.163651	0.956078		23.205	27.9058	27.2103	23.5031	27.0427	27.6435	23.7925	24.6491	26.1534	22.7598	24.1333	25.4988
1176	P52565;J3KRE2;J3KTF8;J3QQX2;P52565-2;J3KRY1;J3KS60	P52565;J3KRE2;J3KTF8;J3QQX2;P52565-2	Rho GDP-dissociation inhibitor 1	ARHGDIA	P52565;J3KRE2;J3KTF8;J3QQX2;P52565-2	7	7	7	7	51	51	51	23.207	0	106.03	2385300000	32	340760000		+								0.497703	0.197684	0.975904	-1.5535	0.275374	1	0.202661	0.0716955	0.958269		20.0477	27.0824	25.9863	25.1135	25.5795	27.084	25.0612	25.3026	26.0488	25.835	23.1314	25.9531
1410	Q14498-3;Q14498-2;Q14498;H0Y4X3;G3XAC6;A0A0U1RQH7;A0A0U1RQW2;Q5QP23;F8WF24;F2Z3E6;F2Z2Z5;F8WF73;A8MYG5;G3V546;G3V5Z6;Q5QP22;H0YJJ3;G3XAP0;Q86U06-3;Q86U06-4;Q86U06-5;Q86U06-2;Q86U06	Q14498-3;Q14498-2;Q14498;H0Y4X3;G3XAC6;A0A0U1RQH7	RNA-binding protein 39	RBM39	Q14498-3;Q14498-2;Q14498;H0Y4X3;G3XAC6;A0A0U1RQH7	23	8	8	8	27.6	27.6	27.6	57.089	0	30.447	1061300000	45	48240000		+								-0.0627124	0.0325263	1	-0.0939871	0.053493	1	0.201175	0.448975	0.892258		25.0826	24.2041	24.472	25.7669	24.0341	24.2397	25.6727	24.9246	23.9866	25.7008	24.8572	24.2141
595	H3BPE7;P35637-2;P35637;A0A075B7D9;Q92804-2;Q92804	H3BPE7;P35637-2;P35637	RNA-binding protein FUS	FUS	H3BPE7;P35637-2;P35637	6	5	5	5	13.9	13.9	13.9	53.496	0	20.491	1984900000	26	152680000	+	+								0.641069	0.483533	0.883971	0.0785332	0.03594	1	0.19837	0.103087	0.94422		24.7743	25.9771	26.614	24.9355	25.5318	26.6625	25.6193	26.2585	26.9276	24.7886	26.25	25.8436
1496	Q5VWW1;Q5VWW1-2;Q5VWW1-3;Q7Z5L3	Q5VWW1;Q5VWW1-2;Q5VWW1-3	Complement C1q-like protein 3	C1QL3	Q5VWW1;Q5VWW1-2;Q5VWW1-3	4	9	8	8	59.2	54.1	54.1	26.719	0	49.289	5996900000	79	461300000		+								0.232722	0.0956361	1	-0.100079	0.0434334	1	0.192454	0.0969654	0.945829		27.9888	26.3894	27.6933	28.6739	26.7114	26.9864	28.1339	26.1192	25.6701	27.2434	26.1545	25.8271
1393	Q13509;A0A0B4J269;Q13509-2;G3V2A3;G3V5W4;G3V2R8;G3V3R4;G3V2N6;G3V542;G3V3J6;G3V3W7	Q13509;A0A0B4J269;Q13509-2	Tubulin beta-3 chain	TUBB3	Q13509;A0A0B4J269;Q13509-2	11	27	13	11	66.4	45.8	41.1	50.432	0	323.31	7822600000	142	391130000		+								0.197691	0.956716	0.842866	-1.76865	0.341026	1	0.191424	0.162588	0.956049		21.7079	27.9572	28.2123	27.3967	27.5018	28.2848	28.1991	27.9799	28.2679	27.9897	27.866	27.998
1245	P62081;A0A2R8Y623;B5MCP9	P62081;A0A2R8Y623;B5MCP9	40S ribosomal protein S7	RPS7	P62081;A0A2R8Y623;B5MCP9	3	9	9	9	52.6	52.6	52.6	22.127	0	188.98	10523000000	97	1052300000		+								0.0264797	0.0322957	0.996611	0.00889333	0.0111574	1	0.190563	0.168707	0.954377		27.8471	28.3993	27.9088	28.2015	28.2748	27.6521	28.2082	27.5897	27.5354	28.096	27.6057	27.5522
842	P05387;H0YDD8	P05387	60S acidic ribosomal protein P2	RPLP2	P05387	2	6	6	6	76.5	76.5	76.5	11.665	0	79.372	16669000000	92	3333900000		+								0.264276	0.620001	0.907862	-0.188554	0.171028	1	0.18622	0.219727	0.924278		28.8354	28.9882	28.6632	29.7735	28.8968	28.3821	28.5835	28.4057	28.116	28.3562	28.0606	27.8956
1699	Q9HB71-3;Q9HB71	Q9HB71-3;Q9HB71	Calcyclin-binding protein	CACYBP	Q9HB71-3;Q9HB71	2	7	7	7	42.7	42.7	42.7	21.228	0	112.85	4160500000	59	378230000		+								-0.0732314	0.0541607	1	-0.323651	0.0923553	1	0.186104	0.279592	0.892459		24.2703	27.7987	27.3127	25.6134	27.3917	27.3475	25.8324	26.1127	26.9658	25.9504	26.1817	26.9984
1332	Q01518;Q01518-2;Q5T0R1;Q5T0R4;Q5T0R3;Q5T0R2;Q5T0R9;Q5T0R7;Q5T0R6;Q5T0R5;Q5T0S3;Q5T0R8	Q01518;Q01518-2;Q5T0R1;Q5T0R4;Q5T0R3;Q5T0R2;Q5T0R9	Adenylyl cyclase-associated protein 1;Adenylyl cyclase-associated protein	CAP1	Q01518;Q01518-2;Q5T0R1;Q5T0R4;Q5T0R3;Q5T0R2;Q5T0R9	12	12	12	12	36	36	36	51.901	0	57.04	2006600000	46	71663000		+								0.15044	0.0387612	1	0.240648	0.0348908	1	0.184041	0.341865	0.906538		22.0356	26.8736	26.9116	21.6818	26.5092	26.9079	22.1582	22.5635	24.8769	22.0263	22.0524	25.0686
981	P22102;P22102-2;C9JZG2;C9JKQ7;A0A140TA71;C9JBJ1;C9JTV6;F8WD69	P22102;P22102-2	Trifunctional purine biosynthetic protein adenosine-3;Phosphoribosylamine--glycine ligase;Phosphoribosylformylglycinamidine cyclo-ligase;Phosphoribosylglycinamide formyltransferase	GART	P22102;P22102-2	8	9	9	9	13.4	13.4	13.4	107.77	0	11.243	1261900000	37	26290000		+								-0.30184	0.22372	0.974994	0.217292	0.0397411	1	0.183499	0.167492	0.958004		21.2534	25.409	24.8239	20.9685	24.684	25.1819	23.2996	24.3287	24.7888	23.862	24.7479	24.7127
1763	Q9UJZ1-2;Q9UJZ1;A0A087WYB4;F2Z2I8	Q9UJZ1-2;Q9UJZ1;A0A087WYB4	Stomatin-like protein 2, mitochondrial	STOML2	Q9UJZ1-2;Q9UJZ1;A0A087WYB4	4	4	4	4	25.4	25.4	25.4	33.337	0	36.362	392500000	10	26166000		+								-0.0915426	0.114991	1	1.27486	0.358805	1	0.183173	0.16661	0.957272		23.4211	24.0423	24.8005	19.9629	24.1691	24.3074	24.1691	24.6941	23.8419	24.034	24.431	24.5148
1603	V9GYM8;Q92974-3;Q92974-2;Q92974;Q5VY93;V9GYF0	V9GYM8;Q92974-3;Q92974-2;Q92974;Q5VY93	Rho guanine nucleotide exchange factor 2	ARHGEF2	V9GYM8;Q92974-3;Q92974-2;Q92974;Q5VY93	6	3	3	3	5.8	5.8	5.8	116.07	0	25.59	142420000	4	2413900		+								0	NaN	1	1.32951	0.464783	1	0.182877	0.348116	0.911133		23.4306	23.6231	23.732	19.8078	23.3067	23.6826	22.4984	22.914	22.6624	21.6557	22.5115	22.6266
1237	P61353;K7ELC7;K7EQQ9;K7ERY7	P61353;K7ELC7	60S ribosomal protein L27	RPL27	P61353;K7ELC7	4	7	7	7	45.6	45.6	45.6	15.798	0	20.526	3820900000	51	636820000	+	+								0.31785	0.592451	0.893338	0.268899	0.326225	1	0.180357	0.105981	0.950792		27.2765	27.258	26.9197	26.8305	27.458	26.3589	27.1399	27.4297	26.6549	26.8381	26.8358	26.5969
1414	Q14697;Q14697-2;F5H6X6;E9PKU7;E9PNH1	Q14697;Q14697-2;F5H6X6;E9PKU7	Neutral alpha-glucosidase AB	GANAB	Q14697;Q14697-2;F5H6X6;E9PKU7	5	22	22	22	34.7	34.7	34.7	106.87	0	171.91	3556000000	83	82699000		+								0.869865	0.284997	0.983424	-0.641704	0.0923227	1	0.179869	0.176008	0.955842		21.3876	27.9815	27.4436	23.6725	27.2935	27.7718	24.7706	25.4188	26.7669	24.6738	22.9654	26.7074
23	A0A087WUK2;O14979-3;O14979-2;O14979	A0A087WUK2;O14979-3;O14979-2;O14979	Heterogeneous nuclear ribonucleoprotein D-like	HNRNPDL	A0A087WUK2;O14979-3;O14979-2;O14979	4	3	3	3	12.9	12.9	12.9	40.04	0	5.1931	512490000	12	24404000		+								0.93948	0.408809	0.919512	-0.0302416	0.0355168	1	0.173761	0.26263	0.900272		24.7893	24.5156	24.797	25.2275	24.2865	24.6785	24.0726	25.4628	24.7627	24.7568	22.0486	24.6742
1435	Q15365	Q15365	Poly(rC)-binding protein 1	PCBP1	Q15365	1	13	11	11	66	57.3	57.3	37.497	0	316.8	4333300000	42	254900000	+	+								-0.062692	0.037785	0.998963	-0.0909081	0.0334681	1	0.173005	0.09984	0.945798		24.7392	27.4689	26.3344	25.358	26.5943	26.863	25.7672	27.3394	26.9115	26.1308	26.9133	27.162
1780	Q9UQ80;Q9UQ80-2;F8VR77;H0YIN7;F8W0A3;F8VZ69	Q9UQ80;Q9UQ80-2;F8VR77	Proliferation-associated protein 2G4	PA2G4	Q9UQ80;Q9UQ80-2;F8VR77	6	13	13	13	44.2	44.2	44.2	43.786	0	227.7	3273200000	69	148780000		+								-0.0834726	0.0435839	1	0.0902939	0.0144645	1	0.166639	0.079412	0.957724		23.0259	27.7723	27.1059	23.0883	26.6623	27.8826	25.0945	25.3376	26.2872	25.1477	25.0807	26.7414
1331	Q01469;I6L8B7;A8MUU1	Q01469;I6L8B7	Fatty acid-binding protein, epidermal	FABP5	Q01469;I6L8B7	3	7	7	7	60	60	60	15.164	0	86.126	6535600000	74	816960000		+								1.23073	0.237426	0.980945	0.0527376	0.00543599	1	0.164318	0.163658	0.94657		21.3588	28.0921	28.4186	21.5292	27.7799	28.4021	24.7805	26.3198	27.2257	21.0697	26.4981	27.066
1177	P52597;A0A1B0GW42	P52597	Heterogeneous nuclear ribonucleoprotein F;Heterogeneous nuclear ribonucleoprotein F, N-terminally processed	HNRNPF	P52597	2	8	6	6	29.9	23.4	23.4	45.671	0	11.203	908230000	18	60549000		+								-0.204968	0.12198	1	-0.476833	0.168822	1	0.163592	0.395193	0.922569		21.8955	24.8261	24.9646	23.6532	24.5928	24.8707	22.6735	24.3631	24.5777	24.1918	23.8405	24.1969
229	A0A499FI48;P13667	A0A499FI48;P13667	Protein disulfide-isomerase A4	PDIA4	A0A499FI48;P13667	2	14	14	14	27.4	27.4	27.4	73.06	0	27.509	2207800000	62	58101000		+								-0.0556456	0.022881	0.998561	0.267519	0.0439886	1	0.163403	0.187036	0.95592		21.7885	26.3035	25.7295	21.3128	25.7378	25.9684	24.9055	26.6655	27.1141	25.8783	25.7841	27.1895
999	P24539;Q5QNZ2	P24539;Q5QNZ2	ATP synthase F(0) complex subunit B1, mitochondrial	ATP5F1	P24539;Q5QNZ2	2	4	4	4	21.5	21.5	21.5	28.908	0	6.5278	1191800000	13	74486000		+								0.369705	0.623612	0.843336	-0.928195	0.28029	1	0.160897	0.963895	0.837842		21.4437	25.4206	25.3461	24.5501	25.2667	25.1782	25.3522	25.4525	25.327	24.694	25.532	24.7966
861	P07602;C9JIZ6;P07602-2;P07602-3;Q5BJH1	P07602;C9JIZ6;P07602-2;P07602-3;Q5BJH1	Prosaposin;Saposin-A;Saposin-B-Val;Saposin-B;Saposin-C;Saposin-D	PSAP	P07602;C9JIZ6;P07602-2;P07602-3;Q5BJH1	5	4	4	4	10.5	10.5	10.5	58.112	0	5.8708	911750000	18	29411000		+								0.137456	0.0967582	1	0.175617	0.0409924	1	0.159925	0.10006	0.943808		21.3611	24.8639	23.8546	21.1541	24.0134	24.3852	24.5561	25.4445	25.4891	24.2689	25.1414	25.667
1362	Q08J23-2;Q08J23;Q08J23-3;A0A140T9Y7	Q08J23-2;Q08J23;Q08J23-3	tRNA (cytosine(34)-C(5))-methyltransferase	NSUN2	Q08J23-2;Q08J23;Q08J23-3	4	5	5	5	12.2	12.2	12.2	82.392	0	5.2929	261110000	8	6216900		+								0	NaN	1	-0.635758	0.204257	1	0.158246	0.12546	0.956198		21.2006	24.8442	24.3214	23.4243	24.081	24.7681	21.4959	23.457	22.0644	21.741	22.5048	21.3228
720	O15042-3;O15042-2;O15042;E7ET15	O15042-3;O15042-2;O15042;E7ET15	U2 snRNP-associated SURP motif-containing protein	U2SURP	O15042-3;O15042-2;O15042;E7ET15	4	4	4	4	9	9	9	72.523	0	6.9975	184220000	8	8373600		+								-0.672923	0.49148	0.875852	-0.825842	0.366771	1	0.15562	0.0954082	0.945117		20.9687	24.1572	23.0653	23.7575	23.4895	23.4218	21.9119	22.4392	23.0858	23.0961	22.3312	24.0283
779	O75973	O75973	C1q-related factor	C1QL1	O75973	1	9	9	8	71.3	71.3	66.3	26.452	0	223.69	17674000000	94	1359500000		+								0.00291697	0.00152108	0.9974	-0.0492026	0.0203447	1	0.153364	0.0928464	0.949911		30.208	28.4436	29.5009	30.6624	28.9808	28.657	28.5991	27.2968	26.8167	27.7573	28.0183	26.9282
1095	P39019;A0A075B6E2;M0R2L9;M0QXK4;M0QYF7;M0R140	P39019;A0A075B6E2	40S ribosomal protein S19	RPS19	P39019;A0A075B6E2	6	7	7	7	42.1	42.1	42.1	16.06	0	22.079	8103800000	82	810380000		+								-0.142976	0.453764	0.989283	-0.0113169	0.0172325	1	0.151373	0.165405	0.946249		27.4917	27.9954	27.5103	27.8284	27.811	27.3919	27.1076	27.3715	26.9493	27.3999	27.2228	27.2346
599	H3BRG4;P22695;H3BSJ9;H3BP04;H3BUE4;H3BUI9;A0A087WVZ4	H3BRG4;P22695;H3BSJ9	Cytochrome b-c1 complex subunit 2, mitochondrial	UQCRC2	H3BRG4;P22695;H3BSJ9	7	8	8	8	37.6	37.6	37.6	44.634	0	53.99	949600000	26	49979000		+								1.91931	0.504576	0.829829	-0.596377	0.187464	1	0.15085	0.488523	0.915392		22.0763	25.6222	25.4087	24.1671	25.3179	25.4112	23.382	25.4369	25.6435	20.6214	22.3556	25.7274
1594	Q92769-3;Q92769;Q5TEE2;Q13547;E5RFI6;E5RJ04;E5RGV4;E5RHE7;E5RH52;E5RG37;E5RFP9;H3BM24;E5RK19;E7ESJ6;O15379;O15379-2	Q92769-3;Q92769;Q5TEE2;Q13547	Histone deacetylase 2;Histone deacetylase 1	HDAC2;HDAC1	Q92769-3;Q92769;Q5TEE2;Q13547	16	7	7	7	21.6	21.6	21.6	51.998	0	9.805	916030000	23	50890000	+	+								0.0194276	0.0142424	0.997307	0.344517	0.0661644	1	0.149721	0.147346	0.95976		21.8424	25.7096	25.0198	21.1082	25.2873	25.1426	25.1442	25.0078	24.2462	24.3953	24.4563	25.4883
1270	P62826;B5MDF5;J3KQE5;F5H018;H0YFC6;B4DV51;A0A087X0W0	P62826;B5MDF5;J3KQE5;F5H018;H0YFC6	GTP-binding nuclear protein Ran	RAN	P62826;B5MDF5;J3KQE5;F5H018;H0YFC6	7	14	14	14	57.9	57.9	57.9	24.423	0	110.28	15615000000	112	1419600000		+								-0.323805	0.203484	0.97308	-1.94129	0.30821	1	0.147907	1.20758	0.811008		21.4684	29.0916	29.0256	27.5881	28.8906	28.9308	26.9954	27.9126	28.9649	28.5356	27.8198	28.4888
1189	P53999	P53999	Activated RNA polymerase II transcriptional coactivator p15	SUB1	P53999	1	4	4	4	27.6	27.6	27.6	14.395	0	17.896	1970900000	34	394180000		+								0.0257047	0.0213805	0.998239	-0.136918	0.232786	1	0.146544	0.612989	0.889673		25.5919	25.784	25.8164	26.2957	25.5654	25.7418	26.3916	25.3873	26.1152	26.335	25.4318	26.0502
111	A0A0B4J210;Q6PKG0;H0YC73;E5RH50;Q6PKG0-3;H0YBW1	A0A0B4J210;Q6PKG0;H0YC73;E5RH50;Q6PKG0-3;H0YBW1	La-related protein 1	LARP1	A0A0B4J210;Q6PKG0;H0YC73;E5RH50;Q6PKG0-3;H0YBW1	6	5	5	5	12.6	12.6	12.6	90.821	0	5.1464	433990000	13	10333000		+								1.92288	1.4951	0.184747	0.533391	0.262176	1	0.145233	0.102259	0.944408		22.8351	24.0003	23.5248	21.5254	24.0327	23.2019	24.6484	23.982	23.5974	21.133	22.6487	22.6775
1437	Q15370;Q15370-2;B8ZZU8;I3L0M9;A0A0B4J296	Q15370;Q15370-2;B8ZZU8;I3L0M9	Transcription elongation factor B polypeptide 2	TCEB2	Q15370;Q15370-2;B8ZZU8;I3L0M9	5	11	11	11	86.4	86.4	86.4	13.133	0	323.31	39816000000	132	4424000000		+								0.261402	0.176523	0.996	-0.157658	0.0516466	1	0.145163	0.0763439	0.960184		31.2935	29.1611	30.2553	32.0568	29.8722	29.2539	30.892	30.5147	29.2544	29.9751	30.411	29.4908
1150	P49755;G3V2K7	P49755;G3V2K7	Transmembrane emp24 domain-containing protein 10	TMED10	P49755;G3V2K7	2	6	6	6	35.2	35.2	35.2	24.976	0	10.423	515890000	23	42991000		+								-0.357447	0.212995	0.981083	-0.78581	0.347682	1	0.141825	0.848255	0.879902		20.9998	23.8513	23.769	23.6409	23.712	23.6247	22.1191	22.8024	23.5066	23.6847	22.1396	23.6762
1455	Q16658;C9JFC0;A0A0A0MSB2;C9JPH9	Q16658	Fascin	FSCN1	Q16658	4	22	22	22	61.1	61.1	61.1	54.529	0	323.31	7266900000	128	259530000		+								-0.615959	0.427373	0.913174	-0.301136	0.0769889	1	0.141432	0.143755	0.950518		24.6055	28.2118	27.9529	25.7917	27.626	28.2558	26.2631	27.5754	28.1125	27.4507	27.9333	28.415
970	P20340-4;P20340-2;P20340;C9JU14;J3KR73;Q9NRW1-2;Q9NRW1;C9JB90;Q14964	P20340-4;P20340-2;P20340;C9JU14;J3KR73;Q9NRW1-2;Q9NRW1;C9JB90;Q14964	Ras-related protein Rab-6A;Ras-related protein Rab-6B;Ras-related protein Rab-39A	RAB6A;RAB6B;RAB39A	P20340-4;P20340-2;P20340;C9JU14;J3KR73;Q9NRW1-2;Q9NRW1;C9JB90;Q14964	9	4	4	4	21.1	21.1	21.1	19.934	0	7.0161	2348400000	23	213490000		+								-0.611479	0.571523	0.846929	0.0759182	0.0643408	1	0.139158	0.103029	0.94321		25.2828	25.8581	26.2216	25.3334	25.4831	26.3183	24.8074	25.7257	25.8095	25.7395	26.7609	25.6766
314	D6RBD7;C9J1V9;O43324-2;O43324;H0YAL7;H0YAH9	D6RBD7;C9J1V9;O43324-2;O43324;H0YAL7	Eukaryotic translation elongation factor 1 epsilon-1	EEF1E1;EEF1E1-BLOC1S5	D6RBD7;C9J1V9;O43324-2;O43324;H0YAL7	6	4	4	4	43.3	43.3	43.3	16.686	0	8.9895	548860000	15	54886000		+								0.342002	1.47163	0.481868	0.445836	0.152463	1	0.138944	0.430827	0.919928		22.2148	23.9014	24.1377	21.1552	23.9082	23.853	24.9858	25.2252	25.3524	24.8315	24.8454	24.8605
1342	Q02878;F8VZ45;U3KQR5;F8VR69;F8VZA3;F8VWR1;F8VU16	Q02878	60S ribosomal protein L6	RPL6	Q02878	7	11	11	11	38.2	38.2	38.2	32.728	0	141.16	14603000000	110	1123300000		+								0.191495	0.372135	0.993241	0.020057	0.0202609	1	0.138165	0.0842509	0.954628		28.5798	28.7862	28.5098	28.7959	29.0374	27.9823	28.6131	28.1163	28.0011	28.2005	27.8471	28.1083
800	O96019;O96019-2;H7C5S0;O94805	O96019;O96019-2	Actin-like protein 6A	ACTL6A	O96019;O96019-2	4	9	9	9	38	38	38	47.46	0	49.681	1037900000	32	51894000		+								0.385539	0.37988	0.933076	-0.454374	0.150118	1	0.137978	0.0946085	0.948504		22.6016	26.1042	25.1566	24.2407	25.3724	25.6124	24.9453	25.0261	25.1855	24.702	23.9215	25.3768
1115	P42677;H0YMV8;Q71UM5;C9J1C5;C9JLI6	P42677;H0YMV8;Q71UM5	40S ribosomal protein S27;40S ribosomal protein S27-like	RPS27;RPS27L	P42677;H0YMV8;Q71UM5	5	3	3	3	38.1	38.1	38.1	9.461	0	16.711	4737200000	31	1184300000		+								0.21472	0.141223	1	-0.433966	0.261734	1	0.137126	0.0866339	0.954429		26.8695	27.3487	26.2976	28.4457	26.6433	26.7287	27.324	26.1301	26.3198	27.1425	25.6774	26.3098
584	H0YKD8;P46779;P46779-2;P46779-3;H0YLP6;H0YMF4;P46779-4;P46779-5	H0YKD8;P46779;P46779-2;P46779-3;H0YLP6;H0YMF4;P46779-4;P46779-5	60S ribosomal protein L28	RPL28	H0YKD8;P46779;P46779-2;P46779-3;H0YLP6;H0YMF4;P46779-4;P46779-5	8	4	4	4	22.9	22.9	22.9	19.072	0	33.436	3797000000	35	316410000		+								-0.103226	0.225244	0.999568	1.51964	0.535813	1	0.136647	0.304422	0.903233		26.9545	26.6513	26.3923	22.6689	26.4884	26.2819	26.3299	25.9204	26.1459	26.5027	26.0774	26.1258
916	P11940-2;P11940;A0A087WTT1;E7EQV3;E7ERJ7;H0YAR2;Q9H361;E5RGH3;E5RJB9;H0YB86;H0YBN4;E5RH24;Q4VXU2;H0YEQ8;B1ANR1;H0YAP2;H0YAS6;H0YB75;E5RHG7;H0YAS7;Q4VXU2-2;E5RJM8;H0YC10;E5RGC4;E5RFD8;Q96DU9-2;Q96DU9	P11940-2;P11940;A0A087WTT1;E7EQV3;E7ERJ7;H0YAR2	Polyadenylate-binding protein 1;Polyadenylate-binding protein	PABPC1	P11940-2;P11940;A0A087WTT1;E7EQV3;E7ERJ7;H0YAR2	27	18	18	10	44.1	44.1	25.6	61.18	0	269.73	7063900000	128	220750000		+								-0.200371	0.307507	0.974544	-0.085446	0.0810267	1	0.1345	0.117966	0.952112		27.9963	28.1203	27.4566	28.5216	27.8557	27.4521	28.0991	27.4063	27.5583	28.1888	27.8445	27.6316
953	P16615-5;P16615-2;P16615-3;P16615-4;P16615;H7C5W9;J3QSY6;O14983-3;O14983-2;Q93084-4;Q93084-2;O14983;Q93084-3;Q93084-7;Q93084;Q93084-6;Q93084-5	P16615-5;P16615-2;P16615-3;P16615-4;P16615;H7C5W9	Sarcoplasmic/endoplasmic reticulum calcium ATPase 2	ATP2A2	P16615-5;P16615-2;P16615-3;P16615-4;P16615;H7C5W9	17	7	7	7	11.6	11.6	11.6	109.73	0	25.428	505000000	16	11222000		+								2.12722	0.79257	0.503245	-0.144789	0.0372292	1	0.134483	0.0262508	0.987974		21.1169	24.0609	22.8675	21.8202	21.8253	24.8342	24.9486	24.7995	25.8395	21.0264	23.0111	25.1684
1693	Q9H6X2-4;Q9H6X2-6;Q9H6X2-2;Q9H6X2-5;Q9H6X2;Q9H6X2-3;H0YC24	Q9H6X2-4;Q9H6X2-6;Q9H6X2-2;Q9H6X2-5;Q9H6X2;Q9H6X2-3	Anthrax toxin receptor 1	ANTXR1	Q9H6X2-4;Q9H6X2-6;Q9H6X2-2;Q9H6X2-5;Q9H6X2;Q9H6X2-3	7	12	12	12	49.8	49.8	49.8	37.055	0	259.16	5620600000	56	330620000		+								0	NaN	1	-0.0770817	0.180845	1	0.133946	0.883741	0.877687		27.9272	28.3665	28.3562	28.4263	28.1738	28.281	21.3566	22.8913	22.7358	22.2681	23.3194	23.5562
264	A8MXP8;Q14257;Q14257-2	A8MXP8;Q14257;Q14257-2	Reticulocalbin-2	RCN2	A8MXP8;Q14257;Q14257-2	3	3	3	3	33.3	33.3	33.3	24.796	0	88.713	534160000	12	66771000		+								1.66113	1.3283	0.242452	0.501024	0.327465	1	0.131151	0.327862	0.904398		24.3086	24.8607	25.0476	23.0679	24.7077	24.9383	25.2766	24.7585	24.8663	22.6667	22.8216	24.4297
1348	Q04760-2;Q04760	Q04760-2;Q04760	Lactoylglutathione lyase	GLO1	Q04760-2;Q04760	2	6	6	6	44.4	44.4	44.4	19.043	0	66.454	1133300000	23	103030000		+								-0.154679	0.0351443	1	-1.47711	0.406531	1	0.129559	0.0731775	0.959989		20.6215	25.6013	24.6433	25.3119	24.6593	25.3263	24.9144	21.9459	25.0746	21.9786	24.9524	25.4679
931	P13804-2;P13804;H0YLU7;H0YK49;H0YL12;H0YNX6;H0YKF0;H0YL83;H0YM12	P13804-2;P13804;H0YLU7;H0YK49;H0YL12;H0YNX6;H0YKF0	Electron transfer flavoprotein subunit alpha, mitochondrial	ETFA	P13804-2;P13804;H0YLU7;H0YK49;H0YL12;H0YNX6;H0YKF0	9	6	6	6	36.6	36.6	36.6	30.025	0	11.5	345680000	11	19204000		+								-0.639776	0.612948	0.812969	0.216627	0.057398	1	0.126784	0.146543	0.948266		21.3585	24.0019	23.9261	20.9622	24.1347	23.5397	23.6713	24.8205	23.4087	24.6285	24.9028	24.2886
1043	P30050;P30050-2	P30050;P30050-2	60S ribosomal protein L12	RPL12	P30050;P30050-2	2	6	6	6	54.5	54.5	54.5	17.818	0	81.337	3621500000	57	402380000		+								0.0706469	0.0733164	1	-0.130145	0.102895	1	0.124637	0.117227	0.948901		26.7171	26.6068	26.0569	27.3568	26.4426	25.9718	26.3024	26.1344	26.041	26.7369	25.8647	25.6642
1223	P60981;F6RFD5;P60981-2	P60981;F6RFD5;P60981-2	Destrin	DSTN	P60981;F6RFD5;P60981-2	3	5	5	5	37	37	37	18.506	0	8.6464	519490000	20	47227000		+								-0.246314	0.118045	1	-0.0366694	0.00790294	0.999729	0.123467	0.072879	0.960693		20.8539	24.6438	23.8497	21.2108	23.7308	24.5158	23.5317	23.8995	25.6856	24.1852	24.3226	25.348
454	E9PD68;Q14194;Q14194-2	E9PD68;Q14194;Q14194-2	Dihydropyrimidinase-related protein 1	CRMP1	E9PD68;Q14194;Q14194-2	3	13	11	11	37.9	32.8	32.8	62.029	0	22.524	1708800000	40	50258000		+								-0.421046	0.441542	0.913517	-0.879849	0.167993	1	0.122502	0.0549237	0.977967		21.28	27.0766	26.1141	24.1645	25.932	27.0137	22.8777	22.9508	23.787	23.7497	23.0786	24.0503
1550	Q8N163-2;Q8N163;H0YB24;G3V119;E5RHJ4;A0A087X2B6;H0YC69;E5RGU7;E5RFJ3;H0YC58	Q8N163-2;Q8N163;H0YB24;G3V119	Cell cycle and apoptosis regulator protein 2	CCAR2	Q8N163-2;Q8N163;H0YB24;G3V119	10	11	11	11	18.9	18.9	18.9	103.14	0	16.851	966980000	25	20145000		+								0	NaN	1	-0.395006	0.129038	1	0.115947	0.0952275	0.951681		22.7409	25.7015	25.7158	24.1578	25.1845	26.0009	22.5092	22.0125	22.1291	22.1714	21.9261	22.4936
829	P04406;P04406-2;E7EUT5;O14556	P04406;P04406-2;E7EUT5	Glyceraldehyde-3-phosphate dehydrogenase	GAPDH	P04406;P04406-2;E7EUT5	4	25	25	25	80.9	80.9	80.9	36.053	0	323.31	148510000000	360	8735900000		+								-0.216143	0.280987	0.982414	-0.553083	0.222614	1	0.115405	0.457317	0.897328		29.3544	32.2199	32.079	31.2445	31.9702	32.0979	31.032	31.4958	32.0312	31.542	31.7355	31.9298
1279	P62906	P62906	60S ribosomal protein L10a	RPL10A	P62906	1	10	10	10	46.1	46.1	46.1	24.831	0	67.789	5599700000	102	559970000		+								-1.82589	0.476419	0.851065	-0.411955	0.379491	1	0.1151	0.0966957	0.953018		26.4138	27.3063	26.5692	27.8798	26.9769	26.6683	27.1258	21.6921	25.937	27.1699	26.5007	26.5621
680	M0R0F0;P46782;M0R0R2;M0QZN2	M0R0F0;P46782;M0R0R2;M0QZN2	40S ribosomal protein S5;40S ribosomal protein S5, N-terminally processed	RPS5	M0R0F0;P46782;M0R0R2;M0QZN2	4	9	9	9	60.5	60.5	60.5	22.391	0	95.511	4901900000	81	490190000		+								0.0176493	0.025093	0.998115	-0.188601	0.258567	1	0.114496	0.132754	0.956406		27.2255	27.6316	27.3252	28.0203	27.6178	27.11	27.667	27.0265	26.9928	27.3802	27.1016	27.1516
1307	P68371;P04350;M0R2D3;M0QY85;M0QYM7;M0R0X0;M0QY37;M0QX14;M0R042;M0QZL7;M0R278;M0R2T4;A0A075B724	P68371;P04350	Tubulin beta-4B chain;Tubulin beta-4A chain	TUBB4B;TUBB4A	P68371;P04350	13	34	34	4	76.4	76.4	13	49.83	0	323.31	124030000000	483	6201700000		+								0.289022	0.830282	0.820507	-0.182105	0.166206	1	0.114298	0.330193	0.90488		30.5529	31.819	31.6524	31.3278	31.5236	31.7192	31.5918	31.5676	31.5088	31.0484	31.1752	31.5775
1271	P62829;J3KT29;C9JD32;B9ZVP7;J3KTJ3	P62829;J3KT29;C9JD32;B9ZVP7	60S ribosomal protein L23	RPL23	P62829;J3KT29;C9JD32;B9ZVP7	5	5	5	5	45.7	45.7	45.7	14.865	0	14.824	2930000000	29	325560000		+								0.623573	0.2243	0.980258	-0.0782572	0.103123	1	0.112705	0.117343	0.944256		26.395	26.6296	26.1233	26.8552	26.4708	26.0568	26.6551	25.733	25.5018	26.3168	23.2857	26.4167
1141	P49411;H3BNU3	P49411	Elongation factor Tu, mitochondrial	TUFM	P49411	2	13	13	13	39.6	39.6	39.6	49.541	0	124.79	4741200000	96	158040000		+								0.154498	0.171154	1	-0.0439885	0.0130654	1	0.112369	0.223434	0.958563		24.4904	27.1118	27.0152	24.8471	26.7768	27.1254	26.2851	26.8253	27.0207	26.0392	26.75	26.8785
1093	P38646;A0A3B3ITI4;D6RJI2;D6RA73;H0YBG6;H0Y8S0;A0A3B3ITN1	P38646	Stress-70 protein, mitochondrial	HSPA9	P38646	7	31	31	31	59.8	59.8	59.8	73.68	0	323.31	65303000000	488	1718500000		+								0.0511367	0.0514694	1	-0.0752684	0.069714	1	0.112121	0.160374	0.955967		30.7644	30.1446	30.571	31.2144	30.3647	30.1266	31.5336	31.3824	30.8022	31.006	31.6989	30.8598
1607	Q96A33-2;Q96A33;A0A087WYW6	Q96A33-2;Q96A33	Coiled-coil domain-containing protein 47	CCDC47	Q96A33-2;Q96A33	3	5	5	5	16	16	16	55.317	0	39.488	540420000	15	24564000		+								1.3015	0.505487	0.843917	-0.34903	0.232186	1	0.112041	0.124961	0.953598		22.8456	24.8167	24.2034	24.1168	24.3883	24.4078	24.6965	25.0772	24.7839	24.7973	21.3147	24.541
903	P11021	P11021	78 kDa glucose-regulated protein	HSPA5	P11021	1	32	31	31	51.8	51.8	51.8	72.332	0	323.31	45187000000	369	1506200000		+								0.103711	0.165088	1	-0.032067	0.0609961	1	0.108187	0.444522	0.901356		29.8187	29.7049	29.744	30.1312	29.5267	29.7058	31.3527	30.8639	30.6267	30.8409	31.0214	30.6698
1761	Q9UJS0;Q9UJS0-2;R4GN64;O75746-2;O75746	Q9UJS0;Q9UJS0-2	Calcium-binding mitochondrial carrier protein Aralar2	SLC25A13	Q9UJS0;Q9UJS0-2	5	13	13	13	35	35	35	74.175	0	85.887	2318200000	60	68182000		+								0.103338	0.0856518	1	-0.38869	0.14524	1	0.107421	0.0772704	0.957858		23.2842	26.3754	25.4638	24.6651	25.7517	25.8726	26.7876	26.492	27.0043	25.9633	26.6574	27.3531
1070	P34897-3;P34897;P34897-2;G3V5L0;G3V2Y4;G3V4W5;H0YIZ0;G3V540;G3V241;G3V3Y8;G3V4T0;G3V4X0;G3V2W0;G3V2E4	P34897-3;P34897;P34897-2;G3V5L0;G3V2Y4;G3V4W5;H0YIZ0	Serine hydroxymethyltransferase, mitochondrial;Serine hydroxymethyltransferase	SHMT2	P34897-3;P34897;P34897-2;G3V5L0;G3V2Y4;G3V4W5;H0YIZ0	14	10	10	10	36	36	36	53.454	0	64.032	1530700000	41	54667000	+	+								-0.248411	0.384213	0.970153	-0.984212	0.260162	1	0.106884	0.109765	0.942481		21.2681	25.8451	25.397	24.4345	25.272	25.7563	24.525	25.2703	25.3756	25.2496	25.2649	25.4016
1266	P62633-2;P62633;P62633-7;P62633-3;P62633-8;P62633-5;P62633-4;P62633-6	P62633-2;P62633;P62633-7;P62633-3;P62633-8;P62633-5;P62633-4;P62633-6	Cellular nucleic acid-binding protein	CNBP	P62633-2;P62633;P62633-7;P62633-3;P62633-8;P62633-5;P62633-4;P62633-6	8	6	6	6	45.3	45.3	45.3	18.742	0	5.7417	706050000	17	58838000		+								-1.60636	0.656307	0.705489	-0.0136096	0.00265864	0.997176	0.104437	0.121667	0.947117		20.9633	24.4925	24.8386	21.213	24.3246	24.7977	22.3234	21.874	25.3153	24.2875	24.9748	25.0694
809	P00505;P00505-2	P00505;P00505-2	Aspartate aminotransferase, mitochondrial	GOT2	P00505;P00505-2	2	11	11	11	34.9	34.9	34.9	47.517	0	280.94	3262900000	61	125500000		+								0.41674	0.181308	0.981425	-0.784258	0.144147	1	0.102405	0.135507	0.956613		21.9193	27.3153	27.3031	24.4769	26.9466	27.467	25.8037	26.8382	27.2266	25.0177	25.9658	27.6348
501	F5GZS6;J3KPF3;P08195-2;P08195-3;P08195;P08195-4;H0YFX4;F5H867;F5H0E2;H0YFS2	F5GZS6;J3KPF3;P08195-2;P08195-3;P08195;P08195-4	4F2 cell-surface antigen heavy chain	SLC3A2	F5GZS6;J3KPF3;P08195-2;P08195-3;P08195;P08195-4	10	3	3	3	6	6	6	64.872	0	3.9972	200150000	12	6901900		+								0.234849	0.275645	0.984928	-0.0163231	0.00740376	0.999668	0.101555	0.199999	0.951026		20.9432	22.6156	22.6442	21.1953	22.7086	22.3481	23.5859	22.9153	23.8247	22.8165	23.2829	23.5219
288	B4DLN1;P52815;I3L1E8;F6RGN5;Q9UBX3;Q9UBX3-2	B4DLN1;P52815	39S ribosomal protein L12, mitochondrial	MRPL12	B4DLN1;P52815	6	6	6	6	24	24	24	48.099	0	148.43	4276300000	77	203630000		+								0.431841	1.44082	0.451756	0.0437202	0.0799806	1	0.0959215	0.167883	0.952822		26.8565	27.208	27.2975	26.9172	27.3521	26.9615	27.7296	27.3246	27.4212	27.1299	26.9259	27.1241
1071	P34932;A0A087WYC1;A0A087WTS8;P34932-2	P34932;A0A087WYC1;A0A087WTS8	Heat shock 70 kDa protein 4	HSPA4	P34932;A0A087WYC1;A0A087WTS8	4	28	26	25	49.3	46.5	44.6	94.33	0	184.58	6340400000	118	126810000		+								0.639383	0.277863	0.993294	-0.109194	0.0188652	1	0.0953932	0.121349	0.945945		23.7193	28.1355	28.0355	24.2377	27.7264	28.2538	25.3762	26.0174	27.1489	24.3333	25.3295	26.9615
1786	Q9Y266;A0A0A0MSU9;A0A0A0MSS4	Q9Y266	Nuclear migration protein nudC	NUDC	Q9Y266	3	11	11	11	41.1	41.1	41.1	38.242	0	72.322	1619600000	35	77121000		+								-0.0619202	0.0317848	1	-0.918702	0.183771	1	0.0949926	0.0215716	0.990538		20.745	26.2137	24.9985	23.691	24.267	26.7552	23.1183	22.9341	23.2441	23.0858	22.0732	24.3233
935	P14174	P14174	Macrophage migration inhibitory factor	MIF	P14174	1	3	3	3	35.7	35.7	35.7	12.476	0	28.156	15933000000	49	3186700000		+								-0.134049	0.136486	1	1.64367	0.302093	1	0.0948849	0.126726	0.949329		26.1978	28.1414	27.7392	21.4565	27.6862	28.0046	28.2415	28.2994	29.0766	28.3849	28.4789	29.1559
905	P11142;E9PKE3;P11142-2;E9PN89;E9PNE6;A8K7Q2;E9PLF4;E9PQQ4;E9PQK7;E9PK54;E9PN25;E9PPY6;E9PI65;P54652;E9PS65;E9PM13	P11142;E9PKE3;P11142-2;E9PN89;E9PNE6	Heat shock cognate 71 kDa protein	HSPA8	P11142;E9PKE3;P11142-2;E9PN89;E9PNE6	16	37	37	33	65.8	65.8	61.3	70.897	0	323.31	153980000000	707	4666000000	+	+								0.372509	0.64409	0.844956	-0.118979	0.112718	1	0.0902681	0.222621	0.949661		32.1757	31.6891	31.8358	32.7131	31.7982	31.5462	32.542	32.1236	31.8894	32.1587	31.7131	31.5657
1017	X1WI28;P27635;B8A6G2;A6QRI9	X1WI28;P27635	60S ribosomal protein L10	RPL10	X1WI28;P27635	4	7	7	1	42	42	14.5	22.975	0	62.173	4719100000	82	589890000	+	+								0.347664	0.544938	0.908528	-0.0892525	0.130711	1	0.0815897	0.0911247	0.960868		27.1949	27.3694	26.9552	27.6258	27.2968	26.8647	27.2197	26.7918	26.5704	26.9193	26.3855	26.234
868	P08238;Q58FF7	P08238	Heat shock protein HSP 90-beta	HSP90AB1	P08238	2	49	49	29	67.3	67.3	43.8	83.263	0	323.31	145530000000	581	4410100000		+								0.0031395	0.00511817	0.993907	-0.180944	0.0807864	1	0.0795517	0.431836	0.924591		30.187	32.1996	32.2146	30.8889	32.0586	32.1965	31.1688	31.4379	31.7566	31.4101	31.2893	31.6544
1264	P62424;Q5T8U2;Q5T8U3	P62424;Q5T8U2;Q5T8U3	60S ribosomal protein L7a	RPL7A	P62424;Q5T8U2;Q5T8U3	3	14	14	14	51.5	51.5	51.5	29.995	0	323.31	10673000000	131	1067300000		+								0.203677	0.278797	0.977246	-0.0836754	0.107558	1	0.0781307	0.0808001	0.961645		28.6085	28.5388	28.4102	29.0158	28.7106	28.0822	28.7061	28.3453	27.813	28.0422	28.3417	27.8694
200	A0A2U3TZH3;Q05639;A0A2R8Y488;A0A2R8Y660;A0A2R8YDN5	A0A2U3TZH3;Q05639	Elongation factor 1-alpha 2	EEF1A2	A0A2U3TZH3;Q05639	5	20	8	8	53.4	27.4	27.4	54.34	0	122.3	4810600000	67	209160000		+								0.0767358	0.0363541	0.998349	-0.583615	0.103899	1	0.0773649	0.110497	0.952414		21.3259	26.2494	26.7124	23.2314	26.4557	26.3514	26.7162	28.3168	29.0135	27.6023	27.8596	28.3544
119	C9J9K3;A0A0C4DG17;P08865;F8WD59	C9J9K3;A0A0C4DG17;P08865;F8WD59	40S ribosomal protein SA	RPSA	C9J9K3;A0A0C4DG17;P08865;F8WD59	4	13	13	13	50.2	50.2	50.2	29.404	0	293.36	9732400000	126	748640000		+								-0.0528247	0.0514732	1	-0.191076	0.27791	1	0.0768204	0.0802191	0.964011		27.7897	28.2326	27.7984	28.5166	28.1703	27.707	28.3543	27.4092	27.457	28.1225	27.5356	27.7209
1037	P29966	P29966	Myristoylated alanine-rich C-kinase substrate	MARCKS	P29966	1	9	9	9	36.1	36.1	36.1	31.554	0	160.46	3821300000	61	272950000		+								-0.428032	0.46695	0.914162	0.362739	0.106171	1	0.0767908	0.0602549	0.979327		24.7535	26.9579	26.747	23.8189	27.1777	26.3737	25.6336	26.7354	26.0125	26.2234	26.4455	26.9968
1756	Q9UHD8-5;Q9UHD8-7;Q9UHD8-2;Q9UHD8;Q9UHD8-3;Q9UHD8-4;Q9UHD8-9;Q9UHD8-8;K7EK18;K7EL40;K7ER52;K7EIE4;K7EQD7;K7EJZ2;K7ELJ9;K7EIR4;K7EKN4;K7EN52;K7ENQ5;K7EJ51;K7ENL0;K7ER14;K7ERG1;K7EQ08;K7ER34;K7EJV0;K7EPY1;K7EJL9	Q9UHD8-5;Q9UHD8-7;Q9UHD8-2;Q9UHD8;Q9UHD8-3;Q9UHD8-4;Q9UHD8-9;Q9UHD8-8	Septin-9	2019-09-09	Q9UHD8-5;Q9UHD8-7;Q9UHD8-2;Q9UHD8;Q9UHD8-3;Q9UHD8-4;Q9UHD8-9;Q9UHD8-8	28	11	11	11	30.6	30.6	30.6	64.681	0	80.757	2058900000	50	50218000		+								0.216792	0.0888205	1	-0.0392927	0.0108333	1	0.0728378	0.0355149	0.98115		24.1088	27.0656	26.291	24.3723	26.0786	27.1323	25.0478	25.9653	26.1428	25.6704	24.0418	26.7934
1021	P27824;P27824-2;P27824-3;H0Y9Q7;D6RGY2;D6RAU8;D6RB85;D6RDP7;D6RAQ8;D6RFL1;H0Y9H1;D6RHJ3;D6RD16	P27824;P27824-2;P27824-3	Calnexin	CANX	P27824;P27824-2;P27824-3	13	14	14	14	37.7	37.7	37.7	67.567	0	249.24	4881800000	63	152560000		+								-0.0808608	0.113958	1	-0.290639	0.0355662	1	0.0672092	0.065349	0.977966		20.2747	26.7488	26.5301	21.281	26.2536	26.8909	26.0862	26.7723	26.794	26.7534	26.4102	26.7314
1511	Q71U36;Q71U36-2;P0DPH8;P0DPH7;P0DPH7-2;Q6PEY2;F8VQQ4	Q71U36;Q71U36-2;P0DPH8;P0DPH7;P0DPH7-2;Q6PEY2;F8VQQ4	Tubulin alpha-1A chain;Tubulin alpha-3E chain	TUBA1A;TUBA3E	Q71U36;Q71U36-2;P0DPH8;P0DPH7;P0DPH7-2;Q6PEY2;F8VQQ4	7	29	3	1	79.6	6.2	3.1	50.135	0	18.456	3331700000	45	158650000		+								-0.208871	0.37439	0.996562	-0.757888	0.541161	1	0.0654078	0.0622027	0.97661		24.8694	25.9284	26.5574	27.2739	26.0393	26.3157	25.243	25.9666	25.7856	26.0409	25.7529	25.8281
713	O14929;O14929-2;F8WEW1;F8W9G7	O14929;O14929-2	Histone acetyltransferase type B catalytic subunit	HAT1	O14929;O14929-2	4	5	5	5	20.3	20.3	20.3	49.512	0	10.377	532830000	13	33302000		+								1.18147	0.679797	0.704663	-0.650599	0.222922	1	0.0647049	1.02706	0.898044		21.6707	24.9274	24.8909	23.752	24.8555	24.8334	24.127	22.4218	24.5107	21.9336	23.4154	22.1661
1454	Q16643;Q16643-3;D6R9W4;Q16643-2;D6RCR4;D6RFI1;D6R9Q9	Q16643;Q16643-3;D6R9W4;Q16643-2	Drebrin	DBN1	Q16643;Q16643-3;D6R9W4;Q16643-2	7	13	13	13	30.4	30.4	30.4	71.428	0	36.071	2085300000	53	77233000		+								0.159829	0.094409	1	-1.42911	0.359514	1	0.0625114	0.313101	0.944639		21.222	26.1055	26.2309	25.6343	26.1446	26.0667	27.5422	26.2727	25.8795	27.01	25.8424	26.3624
1382	Q13257;Q13257-2	Q13257;Q13257-2	Mitotic spindle assembly checkpoint protein MAD2A	MAD2L1	Q13257;Q13257-2	2	5	5	5	34.1	34.1	34.1	23.51	0	9.6483	1281100000	23	91505000		+								0.055397	0.148227	1	-0.17661	0.233869	1	0.0621548	0.228495	0.949906		25.8672	25.6529	25.7914	26.5213	25.5906	25.7293	25.5071	25.6152	25.8174	25.4778	25.8015	25.4941
1601	Q92922;F8WE13	Q92922;F8WE13	SWI/SNF complex subunit SMARCC1	SMARCC1	Q92922;F8WE13	2	5	5	4	8.7	8.7	7.9	122.87	0	195.83	567540000	19	11582000		+								1.29237	1.62312	0.180919	-1.16975	0.413531	1	0.0595703	0.0357046	0.977181		21.0858	24.197	24.9405	24.7141	24.8898	24.1286	25.3411	25.437	24.5859	24.2078	23.3696	23.9094
893	P0DN76;Q01081;Q01081-2;Q01081-4;Q8WU68-3;Q8WU68;K7EJH3;A0A1B0GW87;K7EJM7;M0QYK5;M0R2N4;Q01081-3;Q8WU68-2	P0DN76;Q01081;Q01081-2;Q01081-4	Splicing factor U2AF 35 kDa subunit	U2AF1	P0DN76;Q01081;Q01081-2;Q01081-4	13	6	6	6	37.5	37.5	37.5	27.872	0	11.024	2587900000	39	235260000		+								0.590046	0.59896	0.829974	-0.445021	0.470267	1	0.0579376	0.0748321	0.973543		25.4328	25.713	26.0655	26.8838	25.6463	26.0164	27.178	27.276	26.5428	27.0426	25.7406	26.4434
304	B7Z9I1;Q5T4U5;P11310;P11310-2;E9PRX4;E9PJM9	B7Z9I1;Q5T4U5;P11310;P11310-2	Medium-chain specific acyl-CoA dehydrogenase, mitochondrial	ACADM	B7Z9I1;Q5T4U5;P11310;P11310-2	6	6	6	6	25.2	25.2	25.2	42.426	0	41.245	651930000	20	34312000		+								-0.35726	0.203083	0.978582	-1.05667	0.254448	1	0.0531464	0.0427513	0.981842		20.3919	25.2904	24.8995	23.6682	24.6939	25.3898	22.4373	24.0818	24.2649	23.2921	24.0754	24.4884
1677	Q9BWD1;Q9BWD1-2	Q9BWD1;Q9BWD1-2	Acetyl-CoA acetyltransferase, cytosolic	ACAT2	Q9BWD1;Q9BWD1-2	2	6	6	6	34	34	34	41.35	0	21.681	630810000	25	37106000		+								0.17081	0.0887801	1	-0.391532	0.114745	1	0.052948	0.0216203	0.99009		21.9534	25.7499	24.2127	23.2339	24.9754	24.8812	22.4396	22.7369	24.5706	22.777	23.2903	23.1674
793	O95433-2;O95433;H0YJG7;H0YJU2;H0YJ63;G3V3W9;G3V438	O95433-2;O95433;H0YJG7	Activator of 90 kDa heat shock protein ATPase homolog 1	AHSA1	O95433-2;O95433;H0YJG7	7	7	7	7	37.2	37.2	37.2	32.339	0	11.126	483010000	14	30188000		+								-0.400932	0.539837	0.89729	-0.188985	0.0530093	1	0.0526056	0.0231731	0.991113		21.4305	23.8003	24.6363	22.1027	23.5857	24.7457	22.6938	23.4278	23.7994	23.7335	23.621	23.7693
1220	P60842;J3KT12;P60842-2;J3QS69;J3QL43;J3KTB5;J3KSZ0;J3QR64;J3KTN0;J3KS25;J3QL52;J3KS93;J3KT04;J3QQP0;E7EMV8;E9PBH4;F8WE11	P60842;J3KT12;P60842-2;J3QS69;J3QL43;J3KTB5	Eukaryotic initiation factor 4A-I	EIF4A1	P60842;J3KT12;P60842-2;J3QS69;J3QL43;J3KTB5	17	23	23	8	73.9	73.9	29.3	46.153	0	323.31	17847000000	207	775960000		+								0.235491	0.268331	0.979761	0.146632	0.0513226	1	0.0462036	0.12088	0.961639		27.4332	29.4228	29.2859	27.0857	29.1971	29.4191	28.1921	28.8904	29.3053	28.4837	28.3778	28.8199
919	P12236;Q9H0C2	P12236	ADP/ATP translocase 3;ADP/ATP translocase 3, N-terminally processed	SLC25A6	P12236	2	13	13	4	58.1	58.1	22.1	32.866	0	20.521	4771300000	85	238560000		+								0.050834	0.107637	1	-0.351171	0.41689	1	0.0447578	0.0779441	0.978573		26.2947	27.2295	27.3768	27.4377	27.0832	27.4336	26.9353	26.8734	26.6169	26.4817	26.9362	26.8552
1076	P35268;K7EJT5;K7EP65;K7EKS7;K7ELC4;K7EMH1;K7ERI7	P35268;K7EJT5;K7EP65;K7EKS7;K7ELC4;K7EMH1;K7ERI7	60S ribosomal protein L22	RPL22	P35268;K7EJT5;K7EP65;K7EKS7;K7ELC4;K7EMH1;K7ERI7	7	3	3	3	39.1	39.1	39.1	14.787	0	49.499	5265100000	27	1316300000		+								0.280489	0.674599	0.873993	0.108738	0.0880641	1	0.0407457	0.0176146	0.991005		27.0829	26.7287	26.7081	26.8382	27.4019	25.9534	26.9658	26.4981	26.7881	26.4457	26.7077	26.2571
87	M0R3F1;A0A0A0MRA5;B7Z4B8;Q9BUJ2-4;Q9BUJ2-2;Q9BUJ2;Q9BUJ2-3;M0QYZ0;M0QYI8;M0QYM5;M0QZV6;M0R0K8	M0R3F1;A0A0A0MRA5;B7Z4B8;Q9BUJ2-4;Q9BUJ2-2;Q9BUJ2;Q9BUJ2-3;M0QYZ0	Heterogeneous nuclear ribonucleoprotein U-like protein 1	HNRNPUL1	M0R3F1;A0A0A0MRA5;B7Z4B8;Q9BUJ2-4;Q9BUJ2-2;Q9BUJ2;Q9BUJ2-3;M0QYZ0	12	8	8	8	16.7	16.7	16.7	71.611	0	14.593	1164200000	21	40144000		+								1.78869	1.34074	0.2345	1.32385	0.544981	1	0.040391	0.0309802	0.99055		25.4532	24.3928	24.8769	21.5625	24.2588	24.9302	26.3198	26.5908	26.3823	25.7562	24.5515	23.6191
1140	P49368;B4DUR8;P49368-2;Q5SZX6;E9PRC8;E9PQ35;Q5SZW8;E9PM09;Q5SZX9	P49368;B4DUR8;P49368-2	T-complex protein 1 subunit gamma	CCT3	P49368;B4DUR8;P49368-2	9	28	28	28	64.4	64.4	64.4	60.533	0	323.31	11696000000	165	377290000		+								-0.13182	0.101703	1	-0.00807126	0.00498985	0.998834	0.037714	0.0260241	0.992962		27.4344	28.8329	28.117	27.5341	28.1519	28.7226	27.0005	27.2321	27.8017	27.4962	26.7735	28.16
854	P07101-3;P07101-4;P07101-2;P07101;P07101-6;P07101-5;H0Y670;H0Y677	P07101-3;P07101-4;P07101-2;P07101;P07101-6;P07101-5	Tyrosine 3-monooxygenase	TH	P07101-3;P07101-4;P07101-2;P07101;P07101-6;P07101-5	8	12	12	12	34.8	34.8	34.8	55.611	0	26.662	1265500000	32	45197000		+								0.178488	0.132981	1	0	NaN	1	0.0366812	0.0142323	0.995198		21.1963	22.8318	21.6775	21.9053	21.6581	22.7778	25.9819	26.9201	27.3317	26.1158	26.4719	27.1106
470	E9PKP7;P17480-2;P17480;E9PLT2;E9PMM2;H0YDH7	E9PKP7;P17480-2;P17480	Nucleolar transcription factor 1	UBTF	E9PKP7;P17480-2;P17480	6	26	26	26	35.8	35.8	35.8	87.435	0	161.81	6211000000	84	177460000		+								-0.432069	0.0392703	1	-0.0155328	0.0176442	1	0.0335464	0.0608742	0.978541		22.8505	22.1823	22.5154	22.9642	22.3832	22.2474	29.782	22.6912	22.4309	31.1156	22.6685	22.4163
138	A0A0G2JIW1;P0DMV9;P0DMV8;P0DMV8-2;V9GZ37	A0A0G2JIW1;P0DMV9;P0DMV8;P0DMV8-2;V9GZ37	Heat shock 70 kDa protein 1B;Heat shock 70 kDa protein 1A	HSPA1B;HSPA1A	A0A0G2JIW1;P0DMV9;P0DMV8;P0DMV8-2;V9GZ37	5	30	28	18	62.8	59.7	40.8	70.108	0	323.31	28983000000	313	905700000	+	+								0.407497	0.991186	0.649568	-0.0920137	0.10448	1	0.0333881	0.0203132	0.989585		29.727	29.3723	30.1907	30.0698	29.4336	30.0627	29.8998	29.7658	29.4668	29.1178	29.5872	29.2049
134	A0A2R8YDT5;A0A2R8Y7T2;A0A2R8Y5G6;A0A0D9SFB3;A0A2R8YF78;A0A2R8YCW1;A0A0D9SG12;A0A2R8YFR4;A0A2U3TZJ9;A0A2R8YFS5;A0A2R8Y4A4;A0A2R8Y645;A0A0D9SF53;O00571-2;O00571;F6S8Q4;O15523-2;O15523;A0A2R8YDH3;A0A0J9YVQ7;A0A087WVZ1;O15523-3;A0A2R8Y4D2;C9J8G5;C9J081	A0A2R8YDT5;A0A2R8Y7T2;A0A2R8Y5G6;A0A0D9SFB3;A0A2R8YF78;A0A2R8YCW1;A0A0D9SG12;A0A2R8YFR4;A0A2U3TZJ9;A0A2R8YFS5;A0A2R8Y4A4;A0A2R8Y645;A0A0D9SF53;O00571-2;O00571;F6S8Q4;O15523-2;O15523;A0A2R8YDH3	ATP-dependent RNA helicase DDX3X;ATP-dependent RNA helicase DDX3Y	DDX3X;DDX3Y	A0A2R8YDT5;A0A2R8Y7T2;A0A2R8Y5G6;A0A0D9SFB3;A0A2R8YF78;A0A2R8YCW1;A0A0D9SG12;A0A2R8YFR4;A0A2U3TZJ9;A0A2R8YFS5;A0A2R8Y4A4;A0A2R8Y645;A0A0D9SF53;O00571-2;O00571;F6S8Q4;O15523-2;O15523;A0A2R8YDH3	25	15	14	14	40.2	37.9	37.9	52.797	0	56.399	2148400000	64	67138000		+								0.495824	0.363741	0.93022	-0.130666	0.0983738	1	0.0332851	0.0305432	0.988005		25.3836	26.6873	26.3382	25.8422	26.181	26.7779	25.3252	26.0766	26.1433	25.8186	24.3435	25.8955
1258	P62306;A0A0B4J254;F8W0W6	P62306;A0A0B4J254;F8W0W6	Small nuclear ribonucleoprotein F	SNRPF	P62306;A0A0B4J254;F8W0W6	3	3	3	3	39.5	39.5	39.5	9.7251	0	35.899	2037600000	31	509410000		+								0.25702	0.364267	0.983093	-0.39669	0.0701837	1	0.0331898	0.0701596	0.983726		21.2152	25.8711	26.1293	22.4717	26.0538	25.8802	25.9553	26.6716	26.2937	25.7294	25.9755	26.4446
982	P22234;E9PBS1;P22234-2;D6RF62	P22234;E9PBS1;P22234-2;D6RF62	Multifunctional protein ADE2;Phosphoribosylaminoimidazole-succinocarboxamide synthase;Phosphoribosylaminoimidazole carboxylase	PAICS	P22234;E9PBS1;P22234-2;D6RF62	4	16	16	16	60.5	60.5	60.5	47.079	0	270.39	6754000000	94	355470000		+								-0.0346762	0.034347	0.999269	-0.21885	0.0532999	1	0.0322304	0.0259739	0.991804		24.6229	28.3019	27.5714	25.3439	27.7624	28.0465	26.8162	26.8976	27.3198	26.6596	26.8334	27.6445
1012	P26583;D6R9A6	P26583;D6R9A6	High mobility group protein B2	HMGB2	P26583;D6R9A6	2	5	4	4	32.1	26.3	26.3	24.033	0	11.873	1565900000	39	260980000		+								-0.310141	0.380864	0.945948	-1.44253	0.362935	1	0.0314188	0.0227278	0.990115		20.4078	25.4831	25.1246	24.7982	24.8759	25.669	24.426	25.4147	25.3082	25.5342	25.0881	25.4571
527	F8VYE8;F8W0W8;P36873;P62136;P36873-2;P62136-2;F8VR82;E9PMD7;P62136-3;A0A087WYY5;F5H1L6;F5H037;F8WE71;F8W1A0;H0Y3Y6	F8VYE8;F8W0W8;P36873;P62136;P36873-2;P62136-2;F8VR82;E9PMD7;P62136-3;A0A087WYY5	Serine/threonine-protein phosphatase;Serine/threonine-protein phosphatase PP1-gamma catalytic subunit;Serine/threonine-protein phosphatase PP1-alpha catalytic subunit	PPP1CC;PPP1CA	F8VYE8;F8W0W8;P36873;P62136;P36873-2;P62136-2;F8VR82;E9PMD7;P62136-3;A0A087WYY5	15	10	10	2	40.1	40.1	8.9	34.95	0	103.91	2691000000	57	168190000	+	+								0.239157	0.133819	1	-0.546434	0.171526	1	0.0306597	0.0733728	0.981038		23.386	26.6077	26.6939	25.0866	26.4893	26.751	25.1809	26.7714	26.9403	25.4058	26.1873	26.582
1310	P69905;G3V1N2;A0A2R8Y7C0	P69905;G3V1N2;A0A2R8Y7C0	Hemoglobin subunit alpha	HBA1;HBA2	P69905;G3V1N2;A0A2R8Y7C0	3	5	5	3	38	38	20.4	15.257	0	12.047	20327000000	20	2540900000		+								-6.1945	1.16414	0.253895	0	NaN	1	0.0303907	0.0221781	0.988976		22.1073	23.2458	22.3869	21.8795	22.8236	22.7483	21.7467	21.1025	21.929	26.1244	24.5541	32.683
1295	P63244;J3KPE3;H0YAF8;D6R9Z1;D6RAC2;H0Y8W2;D6R9L0;D6RFX4;D6RHH4;H0YAM7;D6REE5;H0Y8R5;D6RBD0;D6RFZ9;D6RF23;D6RAU2;E9PD14;D6RHJ5;D6RGK8;H0Y9P0;D6R909	P63244;J3KPE3;H0YAF8;D6R9Z1;D6RAC2;H0Y8W2;D6R9L0;D6RFX4;D6RHH4;H0YAM7;D6REE5	Guanine nucleotide-binding protein subunit beta-2-like 1;Guanine nucleotide-binding protein subunit beta-2-like 1, N-terminally processed	GNB2L1	P63244;J3KPE3;H0YAF8;D6R9Z1;D6RAC2;H0Y8W2;D6R9L0;D6RFX4;D6RHH4;H0YAM7;D6REE5	21	15	15	15	64.4	64.4	64.4	35.076	0	323.31	9960900000	130	498050000		+								0.0313822	0.0887713	1	-0.140049	0.362148	1	0.0295572	0.0988374	0.975258		28.2411	28.3371	28.2678	28.7204	28.3673	28.1785	28.3873	28.0135	28.2303	28.2701	28.2105	28.0564
197	A0A2R8YEM3;E7EQV9;P61313;E7ENU7;E7EX53;A0A2R8Y738;P61313-2	A0A2R8YEM3;E7EQV9;P61313;E7ENU7;E7EX53;A0A2R8Y738	Ribosomal protein L15;60S ribosomal protein L15	RPL15	A0A2R8YEM3;E7EQV9;P61313;E7ENU7;E7EX53;A0A2R8Y738	7	8	8	8	42.6	42.6	42.6	19.968	0	48.929	4378400000	65	486490000		+								0.082468	0.0941395	1	-0.194724	0.182033	1	0.0257912	0.012433	0.99205		26.9596	27.4307	26.9351	27.5953	27.7536	26.5606	27.335	26.6684	26.5092	27.0178	26.8473	26.4002
1381	Q13200;Q13200-3;Q13200-2;H7C1H2;C9JPC0;H7C2Q3;F8WBS8	Q13200;Q13200-3;Q13200-2	26S proteasome non-ATPase regulatory subunit 2	PSMD2	Q13200;Q13200-3;Q13200-2	7	23	23	23	40.6	40.6	40.6	100.2	0	176.32	4740400000	126	96742000		+								0.755426	0.832626	0.610976	-0.0371443	0.0229893	1	0.0254469	0.0450693	0.979616		26.1895	27.5808	27.2247	26.3518	27.3411	27.4134	27.2975	27.4019	27.3613	25.8671	26.6065	27.3208
1102	P40925;P40925-3;B9A041;C9JF79;P40925-2;C9JLV6;C9JRL4;B8ZZ51;C9IZI0;F8WFC2	P40925;P40925-3;B9A041;C9JF79;P40925-2	Malate dehydrogenase, cytoplasmic;Malate dehydrogenase	MDH1	P40925;P40925-3;B9A041;C9JF79;P40925-2	10	5	5	5	23.1	23.1	23.1	36.426	0	122.11	4155500000	46	277030000		+								-0.135572	0.0785396	1	-0.258439	0.0730909	1	0.0239487	0.0149671	0.993945		24.2503	26.7208	27.6736	25.0735	27.0227	27.3237	26.3897	27.0497	26.5938	25.6663	27.4836	27.2899
593	H3BNC9;P08708;H0YN88;A0A075B716;H0YN73;A0A0J9YYC4	H3BNC9;P08708;H0YN88;A0A075B716;H0YN73	40S ribosomal protein S17	RPS17	H3BNC9;P08708;H0YN88;A0A075B716;H0YN73	6	6	6	6	9.2	9.2	9.2	64.532	0	263.18	4683000000	57	187320000		+								0.0688667	0.112473	1	-0.260553	0.3049	1	0.0210009	0.0132768	0.993285		26.8891	27.6682	26.8696	27.7128	27.537	26.9588	27.4192	26.7783	26.9139	27.1486	26.9745	26.7817
1085	P36578;H3BM89;H3BTP7;H3BU31	P36578;H3BM89	60S ribosomal protein L4	RPL4	P36578;H3BM89	4	17	17	17	41.5	41.5	41.5	47.697	0	323.31	11470000000	148	716900000		+								0.179797	0.263968	0.974943	-0.190174	0.355925	1	0.0191088	0.0237732	0.988326		28.3813	28.5487	28.5086	28.99	28.7621	28.2571	28.5301	28.5721	27.9338	28.4879	28.1322	27.8765
755	O60884;A0A087WT48	O60884	DnaJ homolog subfamily A member 2	DNAJA2	O60884	2	8	8	8	36.7	36.7	36.7	45.745	0	42.912	588600000	22	26754000		+								0.67915	0.265594	0.985608	0.186776	0.0648555	1	0.0170507	0.0169551	0.996455		22.9164	24.506	24.9698	22.3902	24.5082	24.9335	24.6119	24.3735	24.8711	24.6999	21.9363	25.1828
1321	P84103-2;P84103;A0A087X2D0	P84103-2;P84103;A0A087X2D0	Serine/arginine-rich splicing factor 3	SRSF3	P84103-2;P84103;A0A087X2D0	3	4	4	4	41.9	41.9	41.9	14.203	0	22.858	1072900000	24	134120000		+								-0.296271	0.0594393	1	1.5424	0.590148	1	0.0166225	0.0283896	0.988849		26.0496	24.7967	24.5621	21.4556	24.5192	24.8064	21.8416	26.2029	25.1581	25.6691	22.4648	25.9575
1107	P41219;P41219-2;H7C5W5	P41219;P41219-2;H7C5W5	Peripherin	PRPH	P41219;P41219-2;H7C5W5	3	4	3	3	11.9	9.4	9.4	53.65	0	31.084	254050000	5	7938900		+								-1.43368	0.538743	0.809339	0	NaN	1	0.0147352	0.00794437	0.993517		21.5333	22.5441	22.3404	21.5986	22.9931	21.8619	21.0128	24.7404	23.5457	24.2266	24.0199	25.3535
1783	Q9Y230;Q9Y230-2;M0R0Y3;X6R2L4;M0QXI6;M0R0Z0;A0A1W2PS48	Q9Y230;Q9Y230-2;M0R0Y3	RuvB-like 2	RUVBL2	Q9Y230;Q9Y230-2;M0R0Y3	7	13	13	13	39.7	39.7	39.7	51.156	0	49.27	2997200000	61	111010000		+								0.218583	0.45609	0.943915	-0.0650063	0.0318526	1	0.0135126	0.00933217	0.992703		24.7901	26.6228	25.8868	25.0121	25.9835	26.4991	25.9944	26.0916	26.3696	25.5894	26.0661	26.1443
820	P02786;G3V0E5;H7C3V5;F8WBE5	P02786;G3V0E5	Transferrin receptor protein 1;Transferrin receptor protein 1, serum form	TFRC	P02786;G3V0E5	4	19	19	19	33.6	33.6	33.6	84.87	0	103.62	2594600000	69	66527000		+								1.2443	1.8438	0.118746	0.535692	0.312257	1	0.011651	0.0265045	0.990439		25.7017	26.267	26.0649	24.1179	26.2496	26.059	27.1357	27.0926	27.2409	25.5626	25.671	26.5029
52	A0A087WYT3;Q15185-4;Q15185;Q15185-3;B4DDC6;Q15185-2	A0A087WYT3;Q15185-4;Q15185;Q15185-3;B4DDC6;Q15185-2	Prostaglandin E synthase 3	PTGES3	A0A087WYT3;Q15185-4;Q15185;Q15185-3;B4DDC6;Q15185-2	6	4	4	4	33.5	33.5	33.5	19.155	0	41.35	2436800000	23	304600000		+								0.963572	0.375002	0.921418	-1.15169	0.29658	1	0.0115614	0.0103846	0.992803		21.8233	26.6886	26.0826	25.3015	26.2072	26.5409	24.9728	24.8518	25.7878	24.7445	22.2471	25.7301
433	E7EQR4;P15311;P26038;E9PNP4;V9GZ54;E9PQ82;E9PNV3	E7EQR4;P15311	Ezrin	EZR	E7EQR4;P15311	7	23	23	16	37.5	37.5	27.3	69.371	0	140.61	3627100000	69	109910000		+								-1.10539	0.917664	0.47088	-1.22093	0.238351	1	0.0109854	0.00355354	0.996239		21.8662	28.3437	26.4409	25.5509	27.4396	27.323	23.7062	22.621	23.8476	23.7634	24.5546	25.1729
1010	P26368-2;P26368;K7ENG2	P26368-2;P26368;K7ENG2	Splicing factor U2AF 65 kDa subunit	U2AF2	P26368-2;P26368;K7ENG2	3	8	8	8	29.9	29.9	29.9	53.12	0	60.764	2292200000	51	152810000		+								0.390487	0.632602	0.845984	-0.825186	0.448629	1	0.00868511	0.00668467	0.990766		24.0145	26.4793	26.0625	26.5075	25.9184	26.606	26.6982	26.629	26.1418	26.243	25.6742	26.3802
121	A0A0C4DG89;Q7L014;D6RJA6	A0A0C4DG89;Q7L014	Probable ATP-dependent RNA helicase DDX46	DDX46	A0A0C4DG89;Q7L014	3	4	4	4	5.7	5.7	5.7	117.46	0	4.6275	192170000	11	3625800		+								-0.392569	0.37482	0.937935	-0.885312	0.626289	1	0.00484753	0.00942076	0.991314		21.3988	22.6206	22.871	24.0645	22.8401	22.6419	23.325	23.3996	22.2977	23.9146	23.1697	23.1157
860	Q5JP53;P07437;Q5ST81;A6NNZ2;CON__ENSEMBL:ENSBTAP00000025008;Q9H4B7;M0R1I1	Q5JP53;P07437;Q5ST81	Tubulin beta chain	TUBB	Q5JP53;P07437;Q5ST81	7	33	7	5	75.4	26.5	16.9	47.766	0	323.31	64118000000	151	3374600000		+								0.0320632	0.0867811	1	-0.209588	0.180443	1	0.000882149	0.00167996	0.998786		29.8835	31.1335	30.9852	30.514	30.9149	31.202	30.5591	30.2339	30.534	30.43	30.2642	30.5366
846	P06576;H0YH81;F8W079;F8W0P7;H0YI37	P06576;H0YH81;F8W079	ATP synthase subunit beta, mitochondrial;ATP synthase subunit beta	ATP5B	P06576;H0YH81;F8W079	5	26	26	26	70.3	70.3	70.3	56.559	0	323.31	30803000000	305	1062200000		+								0.048439	0.134801	1	-0.300468	0.279377	1	-0.000477791	0.000933613	0.997685		28.7046	29.9719	29.8898	29.6051	29.7794	30.0832	29.8892	30.0065	30.1439	29.9191	29.801	30.1743
1109	P41252;A0A0A0MSX9;J3KR24;Q5TCD1;Q5TCC9;Q5TCC6	P41252;A0A0A0MSX9;J3KR24	Isoleucine--tRNA ligase, cytoplasmic	IARS	P41252;A0A0A0MSX9;J3KR24	6	24	24	24	26.3	26.3	26.3	144.5	0	120.67	2253400000	77	38852000		+								1.20882	0.44247	0.889087	0.0626882	0.00954255	1	-0.00184917	0.000881862	0.998895		22.1468	27.2111	25.9267	21.955	26.5154	26.6262	25.2748	24.3848	26.3012	23.5265	22.6857	26.1221
851	P06748-2;P06748;P06748-3;E5RGW4;E5RI98	P06748-2;P06748;P06748-3	Nucleophosmin	NPM1	P06748-2;P06748;P06748-3	5	9	9	9	44.2	44.2	44.2	29.464	0	323.31	28597000000	162	2383100000	+	+								-0.11625	0.146766	1	-0.386742	0.313525	1	-0.00321388	0.0155403	0.991744		28.1311	29.6643	29.5448	29.2849	29.6324	29.5831	28.8009	29.3473	29.595	29.1923	29.1794	29.7202
1656	Q99733;Q99733-2;C9J6D1;C9JZI7;E9PNW0;E9PJJ2;E9PS34;E9PNJ7;A8MXH2;E9PKT8;E9PP22;H0YCI4;E9PKI2;C9J1B1	Q99733;Q99733-2;C9J6D1;C9JZI7;E9PNW0;E9PJJ2;E9PS34;E9PNJ7;A8MXH2;E9PKT8	Nucleosome assembly protein 1-like 4	NAP1L4	Q99733;Q99733-2;C9J6D1;C9JZI7;E9PNW0;E9PJJ2;E9PS34;E9PNJ7;A8MXH2;E9PKT8	14	8	8	6	30.9	30.9	28	42.823	0	16.702	1033800000	30	64614000		+								0.524728	0.535204	0.872715	0.17476	0.0403776	1	-0.00531864	0.00285251	0.994926		22.4494	25.5535	24.8656	21.9145	24.7548	25.6749	24.6427	24.6772	25.3844	25.0751	23.8875	24.1674
936	P14324-2;P14324;A0A087WVN4;A0A087X1D8;A0A087X090;A0A087WTP2	P14324-2;P14324;A0A087WVN4;A0A087X1D8;A0A087X090	Farnesyl pyrophosphate synthase	FDPS	P14324-2;P14324;A0A087WVN4;A0A087X1D8;A0A087X090	6	10	10	10	43.9	43.9	43.9	40.532	0	154.05	2858100000	54	204150000		+								1.86002	0.875922	0.466944	-1.33133	0.253438	1	-0.0071516	0.00412839	0.996898		21.1577	27.226	26.8578	25.1374	26.5473	27.5508	22.2953	24.7527	25.4369	21.8316	22.7294	22.3438
1282	P62937;F8WE65;C9J5S7;P62937-2;E5RIZ5;P0DN26;A0A0H2UH34;A0A0B4J2A2;A0A075B767;A0A075B759;Q9Y536;F5H284;P0DN37	P62937;F8WE65;C9J5S7;P62937-2	Peptidyl-prolyl cis-trans isomerase A;Peptidyl-prolyl cis-trans isomerase A, N-terminally processed;Peptidyl-prolyl cis-trans isomerase	PPIA	P62937;F8WE65;C9J5S7;P62937-2	13	11	11	11	71.5	71.5	71.5	18.012	0	323.31	48639000000	185	4863900000		+								-0.0106843	0.0118751	0.996495	-0.561957	0.23581	1	-0.00833225	0.0139959	0.992776		27.4775	30.2315	29.9676	29.1467	29.9772	30.2385	29.6715	30.0309	30.5033	29.8546	29.962	30.4212
884	Q5T7C4;P09429;B2RPK0	Q5T7C4;P09429;B2RPK0	High mobility group protein B1;Putative high mobility group protein B1-like 1	HMGB1;HMGB1P1	Q5T7C4;P09429;B2RPK0	3	8	8	7	48.1	48.1	40.5	18.311	0	46.027	5242600000	49	1048500000		+								0.209648	0.152797	1	1.49578	0.244224	1	-0.00906849	0.00757452	0.990528		24.9859	27.6455	26.9851	20.4804	27.1557	27.4931	26.538	27.216	27.8997	26.6003	26.7657	27.6587
923	P12277;G3V4N7;H0YJG0;G3V461;G3V2I1;H0YJK0;P06732	P12277;G3V4N7	Creatine kinase B-type	CKB	P12277;G3V4N7	7	15	15	15	61.9	61.9	61.9	42.644	0	323.31	8247600000	122	485150000		+								0.195323	0.245511	0.976882	0.145874	0.042125	1	-0.00967884	0.0147697	0.992758		26.0617	28.4111	28.204	25.6048	28.1408	28.4937	27.4815	27.6401	28.2479	27.5263	27.2687	27.9885
849	P06733;A0A2R8Y6G6;P06733-2;K7EM90;A0A2R8YEM5;A0A2R8Y879;A0A2R8Y798;K7ERS8;A0A2R8YEG5;A0A2R8Y6I8;E5RI09;E5RG95;F5H1C3	P06733;A0A2R8Y6G6;P06733-2	Alpha-enolase	ENO1	P06733;A0A2R8Y6G6;P06733-2	13	28	28	25	73	73	64.5	47.168	0	323.31	102080000000	326	4640100000		+								-0.333012	0.365631	0.954131	-0.446118	0.14064	1	-0.0096817	0.0151508	0.993428		28.9302	32.011	31.9416	30.2492	31.7895	32.1825	30.1334	30.8535	31.2696	30.7599	31.0911	31.4046
746	R4GMQ1;O60341;O60341-2;R4GMP9	R4GMQ1;O60341;O60341-2	Lysine-specific histone demethylase 1A	KDM1A	R4GMQ1;O60341;O60341-2	4	5	5	5	11.4	11.4	11.4	93.596	0	52.449	362240000	14	9790200		+								0.224457	0.118892	1	-0.410213	0.190834	1	-0.00984955	0.00965391	0.992721		22.1626	24.6613	24.0515	23.3736	24.2804	24.4521	24.167	22.3615	22.9266	22.1724	22.9321	23.6772
1404	Q14204;A0A2R8Y706;A0A2R8YFZ7;A0A2R8Y6H2;A0A2R8Y5T0;A0A2R8Y542;A0A2R8YGC7;H0YJ21;A0A2R8Y6I5	Q14204	Cytoplasmic dynein 1 heavy chain 1	DYNC1H1	Q14204	9	99	99	99	30.7	30.7	30.7	532.4	0	323.31	10767000000	325	41896000	+	+								0.505647	0.452307	0.917797	-0.270409	0.151656	1	-0.0108595	0.0161582	0.992722		27.303	29.0963	28.9526	28.0925	28.8379	29.2328	27.681	27.793	27.4978	27.2345	26.2927	27.9276
1139	P49327;A0A0U1RQF0;A0A0U1RRG3;A0A1B0GTR5	P49327;A0A0U1RQF0	Fatty acid synthase;[Acyl-carrier-protein] S-acetyltransferase;[Acyl-carrier-protein] S-malonyltransferase;3-oxoacyl-[acyl-carrier-protein] synthase;3-oxoacyl-[acyl-carrier-protein] reductase;3-hydroxyacyl-[acyl-carrier-protein] dehydratase;Enoyl-[acyl-carrier-protein] reductase;Oleoyl-[acyl-carrier-protein] hydrolase	FASN	P49327;A0A0U1RQF0	4	95	95	95	59.5	59.5	59.5	273.42	0	323.31	47269000000	656	378150000		+								0.0737146	0.0809001	1	-0.865682	0.247892	1	-0.0110836	0.0075677	0.992964		26.811	31.0968	30.2447	29.3859	30.8376	30.5261	29.6877	30.1597	30.5761	29.7818	29.9825	30.438
1193	P54687-4;P54687;P54687-5;F5H2F2;A0A087WYF2;P54687-2;P54687-3	P54687-4;P54687;P54687-5;F5H2F2;A0A087WYF2;P54687-2;P54687-3	Branched-chain-amino-acid aminotransferase, cytosolic	BCAT1	P54687-4;P54687;P54687-5;F5H2F2;A0A087WYF2;P54687-2;P54687-3	7	5	5	5	22.6	22.6	22.6	42.837	0	47.021	802010000	21	44556000		+								1.33756	1.04577	0.393366	0.350749	0.21667	1	-0.012167	0.00397865	0.997001		24.8753	25.6596	23.7842	23.7987	24.6308	24.8373	25.4548	24.6663	25.4295	23.9267	22.8689	24.7423
732	O43242;O43242-2	O43242;O43242-2	26S proteasome non-ATPase regulatory subunit 3	PSMD3	O43242;O43242-2	2	13	13	13	32.2	32.2	32.2	60.977	0	33.95	1224000000	45	36000000		+								0.163744	0.252053	0.976197	-0.0318101	0.0311049	1	-0.0140276	0.0400486	0.993085		24.9213	25.6818	25.649	24.9887	25.5685	25.7904	24.923	25.1194	25.4573	24.7331	24.87	25.4053
1657	Q99832;Q99832-3;Q99832-4;Q99832-2;F8WAM2;F8WBP8;A0A0D9SG95	Q99832;Q99832-3;Q99832-4	T-complex protein 1 subunit eta	CCT7	Q99832;Q99832-3;Q99832-4	7	21	21	21	53	53	53	59.366	0	323.31	11780000000	170	380000000		+								0.076018	0.111969	1	-0.644547	0.228337	1	-0.0145235	0.0800315	0.980905		25.8211	28.9609	28.8605	27.7257	28.8921	28.9584	28.2992	28.4745	28.1746	28.2042	27.8606	28.6553
579	H0YHA7;J3QQ67;Q07020-2;Q07020;G3V203;F8VUA6;F8VYV2;A0A075B7A0	H0YHA7;J3QQ67;Q07020-2;Q07020;G3V203;F8VUA6;F8VYV2;A0A075B7A0	60S ribosomal protein L18	RPL18	H0YHA7;J3QQ67;Q07020-2;Q07020;G3V203;F8VUA6;F8VYV2;A0A075B7A0	8	9	9	9	44.9	44.9	44.9	18.863	0	150.54	9680000000	69	1382900000		+								0.196937	0.223509	0.973566	-0.167848	0.288138	1	-0.0164576	0.0142894	0.99396		27.3019	27.4714	27.4616	27.7725	27.8423	27.1237	27.7166	27.313	26.863	27.4886	27.1514	26.6618
844	P05455;E7ERC4;E9PFL9;E9PGX9	P05455	Lupus La protein	SSB	P05455	4	11	11	11	32.6	32.6	32.6	46.836	0	42.452	2199800000	41	99989000		+								-0.599302	0.479324	0.893837	-0.921604	0.281097	1	-0.0169477	0.0130504	0.99263		22.3064	26.2783	25.8453	25.0373	25.7369	26.4206	24.4899	24.15	25.6522	24.8058	25.4665	25.8178
904	P11137-3;P11137;P11137-2;P11137-4;E7EV03;H7BZB9	P11137-3;P11137;P11137-2;P11137-4	Microtubule-associated protein 2	MAP2	P11137-3;P11137;P11137-2;P11137-4	6	5	5	5	3.8	3.8	3.8	199.08	0	8.8799	368060000	15	4089600		+								1.1458	0.664541	0.73113	-0.0647055	0.0231909	1	-0.0177794	0.00506584	0.992773		21.3113	21.9317	23.7602	21.4698	22.2812	23.4462	24.0326	24.7304	25.3985	23.8311	22.2991	24.5939
806	P00441;H7BYH4	P00441;H7BYH4	Superoxide dismutase [Cu-Zn]	SOD1	P00441;H7BYH4	2	5	5	5	60.4	60.4	60.4	15.936	0	62.932	4135600000	45	516950000		+								0.0447756	0.027873	0.995439	-0.0949516	0.0302833	1	-0.0184708	0.0106491	0.991543		25.3155	27.9658	27.1677	25.5634	27.2228	27.9476	26.1008	26.9154	27.4443	26.0333	27.1033	27.1896
1647	Q99460;A0A087WW66;Q99460-2;H7C378;C9J9M4;F8WCE3;H7BZR6	Q99460;A0A087WW66;Q99460-2	26S proteasome non-ATPase regulatory subunit 1	PSMD1	Q99460;A0A087WW66;Q99460-2	7	12	12	12	24.3	24.3	24.3	105.84	0	56.392	1532400000	42	32605000		+								0.374269	0.333628	0.968751	-0.248838	0.111749	1	-0.0208197	0.0177371	0.996446		23.7906	26.1063	25.3894	24.4955	25.85	25.6874	25.1077	25.2796	26.1233	24.897	24.6922	25.7986
135	A0A0D9SF54;A0A0D9SGF6;Q13813-3;Q13813;Q13813-2;A0A1B0GTB7;A0A1B0GUH3;A0A0D9SFF6	A0A0D9SF54;A0A0D9SGF6;Q13813-3;Q13813;Q13813-2	Spectrin alpha chain, non-erythrocytic 1	SPTAN1	A0A0D9SF54;A0A0D9SGF6;Q13813-3;Q13813;Q13813-2	8	26	26	26	15.8	15.8	15.8	282.83	0	96.92	1135500000	53	8053200		+								-0.113743	0.0897859	1	0.178715	0.0336866	1	-0.0222883	0.010464	0.994012		21.724	25.0974	25.1519	21.1433	24.4857	25.8082	25.8279	25.6565	25.8934	25.5604	25.3688	26.7899
1305	P68363;P68363-2;F8VVB9;F8VS66;F8VRZ4;F8VWV9;F8VX09;C9JDS9;C9JEV8;C9JQ00;C9JJQ8;F8VRK0;C9JDL2;F8W0F6;F8VXZ7	P68363;P68363-2;F8VVB9	Tubulin alpha-1B chain	TUBA1B	P68363;P68363-2;F8VVB9	15	29	29	0	79.6	79.6	0	50.151	0	323.31	170870000000	537	8136800000		+								0.00796509	0.0301311	0.995315	-0.296169	0.324849	1	-0.0231686	0.0595748	0.98383		31.3491	32.4035	32.4393	32.1912	32.3191	32.5701	32.2889	32.0507	32.2118	32.1135	32.1291	32.2849
332	C9JXB8;C9JNW5;P83731	C9JXB8;C9JNW5;P83731	60S ribosomal protein L24	RPL24	C9JXB8;C9JNW5;P83731	3	4	4	4	31.4	31.4	31.4	14.369	0	6.3612	2373600000	32	339090000		+								-0.366957	0.347138	0.96062	-0.341704	0.310173	1	-0.0296574	0.0338427	0.98926		25.3421	25.3293	24.776	26.3079	25.0469	25.1177	25.3304	24.1536	24.5951	25.5621	24.9933	24.6245
287	B4DJV2;O75390;A0A0C4DGI3;F8VPA1;H0YH82;F8VRP1;F8VX68;H0YIC4;F8VRI6;F8VPF9;F8W1S4;F8VR34;F8W4S1;F8VZK9;F8VX07;F8VTT8;F8W642;F8VWQ5;F8VU34	B4DJV2;O75390;A0A0C4DGI3	Citrate synthase;Citrate synthase, mitochondrial	CS	B4DJV2;O75390;A0A0C4DGI3	19	11	11	11	43.7	43.7	43.7	50.431	0	60.935	2573800000	53	142990000		+								1.70999	0.833502	0.488442	-0.386367	0.111358	1	-0.0302477	0.0133219	0.993842		22.9216	26.4385	25.4001	24.0202	25.4686	26.4304	26.4009	27.2668	26.9389	23.7261	24.8826	26.8679
695	O00425;F8WD15;O00425-2	O00425	Insulin-like growth factor 2 mRNA-binding protein 3	IGF2BP3	O00425	3	10	8	8	24.9	20.9	20.9	63.704	0	10.873	825900000	26	28479000	+	+								0.37429	0.48353	0.912936	-1.22047	0.621638	1	-0.0305481	0.0785106	0.982332		21.5791	23.9077	23.9085	25.1794	24.0674	23.8098	24.9055	25.3514	24.468	24.9711	24.3531	24.2778
1200	P55060;P55060-3;P55060-4;P55060-2	P55060;P55060-3;P55060-4	Exportin-2	CSE1L	P55060;P55060-3;P55060-4	4	30	30	30	47.7	47.7	47.7	110.42	0	323.31	7024800000	135	135090000		+								1.02208	0.520853	0.848739	-0.829861	0.202551	1	-0.0309019	0.0212756	0.990847		24.1116	28.7326	28.0486	26.5394	28.1191	28.7239	27.2517	27.7676	28.2834	26.7158	25.3593	28.1613
1210	P56192;P56192-2;H0YIP0;H0YHV5;H0YIC2;H0YI94;F5H2V6	P56192;P56192-2	Methionine--tRNA ligase, cytoplasmic	MARS	P56192;P56192-2	7	9	9	9	16.2	16.2	16.2	101.11	0	22.269	226190000	14	5516900		+								1.63596	1.16633	0.31567	-0.235734	0.129624	1	-0.0324469	0.0337346	0.990525		21.7096	23.5189	23.1739	22.3519	23.6318	23.126	23.8847	23.1454	24.9631	21.7054	23.0726	22.3074
1517	Q7Z4W1;J3KRZ4;J3KSZ5;J3QL34;J3KS22;J3QS36;J3QS45	Q7Z4W1;J3KRZ4;J3KSZ5;J3QL34;J3KS22;J3QS36	L-xylulose reductase	DCXR	Q7Z4W1;J3KRZ4;J3KSZ5;J3QL34;J3KS22;J3QS36	7	3	3	3	23.8	23.8	23.8	25.913	0	117.56	684760000	18	45650000		+								0.221536	0.14832	1	-0.185006	0.0781885	1	-0.0327387	0.0620875	0.979865		23.6764	25.7689	25.5224	24.1659	25.7987	25.5581	23.7761	22.8432	22.0441	23.0157	22.7825	22.2006
1016	P27348;E9PG15	P27348	14-3-3 protein theta	YWHAQ	P27348	2	12	10	10	58	54.3	54.3	27.764	0	323.31	8931500000	109	637970000	+	+								0.181997	0.150454	1	-0.66579	0.211724	1	-0.0337954	0.0430808	0.979852		24.5894	28.1611	27.6885	26.5192	27.8713	28.0458	27.5724	28.3517	28.8175	27.5977	28.0741	28.5238
189	A0A2R8Y6J3;P46777;Q5T7N0;A0A2R8Y4A2	A0A2R8Y6J3;P46777	60S ribosomal protein L5	RPL5	A0A2R8Y6J3;P46777	4	11	11	11	50.4	50.4	50.4	27.045	0	85.862	12664000000	115	1151200000		+								0.163722	0.179675	1	-0.173902	0.476302	1	-0.0355844	0.0581413	0.975203		28.5054	28.7382	28.484	28.9559	28.8001	28.4933	28.7481	27.8266	27.692	27.9076	27.7623	28.1057
51	A0A087WZ51;A0A087WYR3;O43399-2;O43399-4;O43399;O43399-3;O43399-5;O43399-7;O43399-6	A0A087WZ51;A0A087WYR3;O43399-2;O43399-4;O43399;O43399-3;O43399-5;O43399-7	Tumor protein D54	TPD52L2	A0A087WZ51;A0A087WYR3;O43399-2;O43399-4;O43399;O43399-3;O43399-5;O43399-7	9	3	3	3	35.5	35.5	35.5	16.306	0	7.514	331210000	5	41401000		+								0.426927	0.486106	0.921959	0.146309	0.093151	1	-0.0379639	0.0563858	0.976518		22.2944	22.966	23.3199	21.7796	23.0522	23.3096	23.3807	23.135	23.6762	22.3521	23.5589	23.0001
1103	P40926;P40926-2;G3XAL0	P40926;P40926-2;G3XAL0	Malate dehydrogenase, mitochondrial;Malate dehydrogenase	MDH2	P40926;P40926-2;G3XAL0	3	15	15	15	59.2	59.2	59.2	35.503	0	323.31	14133000000	153	673020000		+								-0.104272	0.0644118	0.999184	-1.75104	0.33918	1	-0.0384541	0.0437522	0.983245		21.7572	28.1576	27.9162	26.9334	27.82	28.3307	27.7657	28.7757	29.4294	28.2379	28.813	29.2329
451	F8VZJ2;H0YHX9;Q13765;E9PAV3-2;E9PAV3;F8W0W4;F8W1N5;F8VNW4;F8VZ58;Q9BZK3	F8VZJ2;H0YHX9;Q13765;E9PAV3-2;E9PAV3;F8W0W4;F8W1N5;F8VNW4	Nascent polypeptide-associated complex subunit alpha;Nascent polypeptide-associated complex subunit alpha, muscle-specific form	NACA	F8VZJ2;H0YHX9;Q13765;E9PAV3-2;E9PAV3;F8W0W4;F8W1N5;F8VNW4	10	5	5	5	51.5	51.5	51.5	15.016	0	232.77	2412400000	35	402070000		+								2.22341	0.739142	0.5728	0.824163	0.164177	1	-0.0398836	0.238009	0.941075		24.0649	26.5494	26.5724	21.5126	26.6603	26.5413	25.1824	25.7193	25.9689	22.6641	21.5006	26.0357
1412	Q14566	Q14566	DNA replication licensing factor MCM6	MCM6	Q14566	1	14	14	14	22.9	22.9	22.9	92.888	0	67.402	1068300000	36	22257000		+								-2.11191	1.87938	0.0734839	-1.35415	0.362663	1	-0.0404501	0.0233343	0.989265		20.4356	25.3831	24.5653	24.4171	24.6528	25.3765	21.6989	23.1015	23.1927	24.8771	24.9088	24.543
192	A0A2R8Y811;P62263;E5RH77	A0A2R8Y811;P62263;E5RH77	40S ribosomal protein S14	RPS14	A0A2R8Y811;P62263;E5RH77	3	8	8	8	66	66	66	16.159	0	49.53	3817800000	49	954450000		+								-0.522409	0.299462	0.985694	-0.185977	0.501443	1	-0.0425968	0.0643499	0.982934		26.2373	26.7082	26.2759	26.71	26.5201	26.5492	26.871	24.5769	26.3161	26.6369	26.5599	26.1346
1253	P62266;D6RD47;D6RDJ2;D6RIX0;D6R9I7	P62266;D6RD47	40S ribosomal protein S23	RPS23	P62266;D6RD47	5	6	6	6	41.3	41.3	41.3	15.807	0	18.961	3635400000	42	605890000		+								0.122503	0.210067	1	-0.422464	0.489255	1	-0.0431547	0.0361154	0.978929		26.383	26.9172	26.3712	27.5641	26.9534	26.4213	26.5336	25.9154	26.3426	26.4004	25.9601	26.0636
1284	P62979;A0A2R8Y422;J3QS39;J3QTR3;F5H6Q2;F5GYU3;F5H2Z3;F5H265;B4DV12;F5H388;F5H747;F5GXK7;J3QKN0;Q5PY61;Q96C32;P62987;P0CG47;P0CG48;J3QSA3;F5GZ39;M0R1V7;Q49A90;M0R1M6;M0R2S1	P62979;A0A2R8Y422;J3QS39;J3QTR3;F5H6Q2;F5GYU3;F5H2Z3;F5H265;B4DV12;F5H388;F5H747;F5GXK7;J3QKN0;Q5PY61;Q96C32;P62987;P0CG47;P0CG48	Ubiquitin-40S ribosomal protein S27a;Ubiquitin;40S ribosomal protein S27a;Ubiquitin-60S ribosomal protein L40;Ubiquitin;60S ribosomal protein L40;Polyubiquitin-B;Ubiquitin;Polyubiquitin-C;Ubiquitin	RPS27A;UBB;UBC;UBA52	P62979;A0A2R8Y422;J3QS39;J3QTR3;F5H6Q2;F5GYU3;F5H2Z3;F5H265;B4DV12;F5H388;F5H747;F5GXK7;J3QKN0;Q5PY61;Q96C32;P62987;P0CG47;P0CG48	24	4	4	4	36.5	36.5	36.5	17.965	0	111.9	6252600000	47	1042100000		+								0.272815	0.917516	0.818728	-0.165615	0.675396	1	-0.0436363	0.138233	0.956997		27.7052	27.8802	27.7615	28.1148	27.9558	27.7732	27.5724	27.949	27.816	27.3427	27.5524	27.6239
47	A0A087WXM6;J3QQT2;J3KRX5;A0A0A6YYL6;P18621;P18621-3;J3QLC8;A0A0A0MRF8;P18621-2;J3KRB3;A0A087WWH0;J3QS96;A0A087WY81;J3KSJ0	A0A087WXM6;J3QQT2;J3KRX5;A0A0A6YYL6;P18621;P18621-3;J3QLC8;A0A0A0MRF8;P18621-2;J3KRB3;A0A087WWH0;J3QS96;A0A087WY81	60S ribosomal protein L17	RPL17;RPL17-C18orf32	A0A087WXM6;J3QQT2;J3KRX5;A0A0A6YYL6;P18621;P18621-3;J3QLC8;A0A0A0MRF8;P18621-2;J3KRB3;A0A087WWH0;J3QS96;A0A087WY81	14	6	6	6	40.8	40.8	40.8	19.586	0	194.13	5182300000	76	575810000		+								0.113879	0.0826814	1	-0.458214	0.465712	1	-0.0453062	0.0311421	0.991822		26.3664	27.0542	26.25	27.6505	26.4702	26.9246	26.5836	26.0961	26.49	27.1348	25.5434	26.1499
35	A0A087WVQ6;Q00610-2;Q00610;J3KS13;K7EJJ5;J3KSQ2;J3KRF5;J3QL20;A0A087WV74;A0A087WXH4;F5H5N6	A0A087WVQ6;Q00610-2;Q00610	Clathrin heavy chain;Clathrin heavy chain 1	CLTC	A0A087WVQ6;Q00610-2;Q00610	11	64	64	50	54.3	54.3	44.9	192.06	0	323.31	22639000000	462	251540000		+								0.24471	0.982639	0.812432	-0.299791	0.330153	1	-0.0467978	0.24072	0.950631		28.186	29.3269	29.1863	28.9918	29.3006	29.3061	29.3043	29.0538	29.1341	28.9876	28.7402	29.0303
943	P15121;E9PCX2;E9PEF9;C9JRZ8;C9JRZ8-2	P15121;E9PCX2	Aldose reductase	AKR1B1	P15121;E9PCX2	5	12	12	12	59.8	59.8	59.8	35.853	0	105.84	2109900000	54	117220000		+								-0.564624	0.183917	0.973282	0.224339	0.0326841	1	-0.0472918	0.018115	0.989611		21.4925	25.7569	25.9997	20.7249	25.1168	26.7344	22.9316	26.2563	26.3979	25.8374	25.2133	26.229
1304	P68104;Q5VTE0;A0A087WVQ9;P68104-2;A0A087WV01;Q5JR01;A6PW80	P68104;Q5VTE0;A0A087WVQ9;P68104-2;A0A087WV01	Elongation factor 1-alpha 1;Putative elongation factor 1-alpha-like 3;Elongation factor 1-alpha	EEF1A1;EEF1A1P5	P68104;Q5VTE0;A0A087WVQ9;P68104-2;A0A087WV01	7	29	29	17	71.2	71.2	45.7	50.14	0	323.31	156560000000	461	7455100000	+	+								-0.0649153	0.0864871	1	-0.443775	0.257299	1	-0.0496407	0.0659046	0.978331		30.2765	32.3932	31.9323	31.5086	32.3008	32.124	31.237	31.7686	32.0648	31.6528	31.6358	31.9766
1537	Q86Z23	Q86Z23	Complement C1q-like protein 4	C1QL4	Q86Z23	1	6	6	6	42	42	42	24.909	0	7.9501	1035000000	21	73930000		+								0.0930341	0.0507407	1	1.67022	0.519992	1	-0.0547628	0.0139104	0.997714		26.0305	24.3079	22.5906	20.9103	22.6263	24.3817	26.5444	24.9249	24.5101	25.4492	25.1247	25.1264
1013	P26639;P26639-2	P26639;P26639-2	Threonine--tRNA ligase, cytoplasmic	TARS	P26639;P26639-2	2	8	8	8	14.4	14.4	14.4	83.434	0	9.4555	779550000	27	18561000		+								-0.64789	0.247142	0.976946	-0.099823	0.0260658	1	-0.0553379	0.0363021	0.977868		22.255	25.1321	24.8236	22.4438	24.5719	25.4945	22.0976	22.9731	25.064	23.2967	23.68	25.1017
169	J3QT87;A0A1W2PPJ5;Q96SW2-2;Q96SW2;J3QT51	J3QT87;A0A1W2PPJ5;Q96SW2-2;Q96SW2	Protein cereblon	CRBN	J3QT87;A0A1W2PPJ5;Q96SW2-2;Q96SW2	5	10	10	10	36	36	36	45.341	0	27.744	3485900000	65	174300000		+								0.0196997	0.012847	0.99741	-0.177264	0.137562	1	-0.0571995	0.0455437	0.979763		27.3395	26.3956	26.9205	27.7569	27.0227	26.4078	27.4109	26.9461	26.5901	26.239	27.7807	26.8683
1067	P32969;A0A2R8Y5Y7;D6RAN4;E7ESE0;H0Y9V9;H0Y9R4	P32969;A0A2R8Y5Y7;D6RAN4;E7ESE0;H0Y9V9	60S ribosomal protein L9	RPL9	P32969;A0A2R8Y5Y7;D6RAN4;E7ESE0;H0Y9V9	6	10	10	10	62	62	62	21.863	0	207.66	10612000000	129	1179100000		+								0.00584666	0.00693326	0.997523	-0.1688	0.216473	1	-0.0609064	0.0426	0.982499		28.1944	28.2122	27.9644	28.579	28.5911	27.7073	28.2477	27.8816	27.3384	27.9722	27.789	27.689
859	P07355;P07355-2;A6NMY6;H0YM50;H0YN42;H0YKS4;H0YMD0;H0YMU9;H0YMM1;H0YKZ7;H0YLV6;H0YMT9;H0YKX9;H0YNP5;H0YKL9;H0YMW4;H0YNB8;H0YMD9;H0YKN4;H0YKV8;H0YN28;H0YL33;H0YN52;H0YNA0;H0YLE2	P07355;P07355-2;A6NMY6;H0YM50;H0YN42;H0YKS4;H0YMD0;H0YMU9;H0YMM1	Annexin A2;Putative annexin A2-like protein;Annexin	ANXA2;ANXA2P2	P07355;P07355-2;A6NMY6;H0YM50;H0YN42;H0YKS4;H0YMD0;H0YMU9;H0YMM1	25	12	12	12	43.1	43.1	43.1	38.604	0	81.867	1660900000	34	72213000		+								-2.22416	0.984658	0.392926	-0.064394	0.178004	1	-0.0615358	0.138967	0.943548		26.1778	26.5571	26.2539	26.2479	26.4477	26.4863	21.2168	21.5706	22.4952	23.1538	25.9529	22.8483
1158	P50454;E9PKH2;E9PR70;E9PPV6;E9PJH8;E9PIG2;E9PRS3;E9PNX1;E9PK86;E9PMI5;E9PQ34;H0YEP8;E9PLA6	P50454;E9PKH2;E9PR70;E9PPV6	Serpin H1	SERPINH1	P50454;E9PKH2;E9PR70;E9PPV6	13	8	8	8	30.4	30.4	30.4	46.44	0	38.334	1325000000	46	57607000		+								-0.717047	0.221416	0.982159	-0.267943	0.142201	1	-0.0615664	0.0330163	0.978359		24.0334	25.8341	25.3592	24.7141	25.1147	26.2017	25.2883	21.9515	25.8159	25.4714	24.3444	25.391
1022	P28066;P28066-2	P28066;P28066-2	Proteasome subunit alpha type-5	PSMA5	P28066;P28066-2	2	7	7	7	43.6	43.6	43.6	26.411	0	81.695	1579900000	39	143620000		+								-0.75529	0.280678	0.99008	-0.953673	0.131787	1	-0.0625286	0.0510476	0.979755		19.7651	26.9222	26.2117	22.5011	26.4539	26.805	22.5459	23.543	25.7594	23.8232	24.6651	25.6259
1208	P55884;P55884-2;C9JZG1;C9JQN7	P55884;P55884-2	Eukaryotic translation initiation factor 3 subunit B	EIF3B	P55884;P55884-2	4	14	14	14	25.9	25.9	25.9	92.48	0	88.791	1913100000	54	53141000		+								0.410751	1.09842	0.577108	0.66578	0.16587	1	-0.0649261	0.041945	0.981183		24.2101	26.5551	25.5799	22.0829	26.0386	26.2263	26.0561	26.3339	26.1891	25.8219	25.4937	26.0313
1296	P63261;I3L3I0;I3L1U9;I3L4N8;I3L3R2;K7EM38;J3KT65	P63261;I3L3I0;I3L1U9;I3L4N8	Actin, cytoplasmic 2;Actin, cytoplasmic 2, N-terminally processed	ACTG1	P63261;I3L3I0;I3L1U9;I3L4N8	7	38	38	1	93.3	93.3	4.5	41.792	0	323.31	279160000000	680	13958000000		+								-0.258385	0.76687	0.841101	-0.272247	0.256337	1	-0.0697041	0.140269	0.944594		31.7315	32.7422	32.9605	32.4089	33.0535	32.7886	32.7588	32.4228	32.6945	33.0992	32.8504	32.7016
1224	P61019;E9PKL7;P61019-2;A0A3B3ITL1;Q8WUD1;E9PE37;H7C125;H0YD31;Q8WUD1-2;Q6PIK3	P61019;E9PKL7;P61019-2;A0A3B3ITL1;Q8WUD1	Ras-related protein Rab-2A;Ras-related protein Rab-2B	RAB2A;RAB2B	P61019;E9PKL7;P61019-2;A0A3B3ITL1;Q8WUD1	10	10	10	10	53.8	53.8	53.8	23.545	0	23.409	1067600000	32	76256000		+								-0.721738	0.264033	0.987716	-0.698636	0.534777	1	-0.0699787	0.158874	0.953525		23.8343	25.4087	25.6536	25.7903	25.5082	25.6941	21.5491	22.338	22.2038	21.6174	21.7613	24.8775
1233	P84077;P61204;F5H423;P61204-2;F5H0C7;C9J1Z8;F5H1V1;F5H6T5;F8WDB3;H0YGG7	P84077;P61204;F5H423;P61204-2;F5H0C7;C9J1Z8	ADP-ribosylation factor 1;ADP-ribosylation factor 3	ARF1;ARF3;ARF5	P84077;P61204;F5H423;P61204-2;F5H0C7;C9J1Z8	10	8	8	4	60.2	60.2	31.5	20.697	0	103.61	7217300000	60	721730000		+								0.967972	1.30078	0.316556	-0.676672	0.236461	1	-0.071085	0.0777368	0.967109		25.1214	28.4158	27.9977	27.0092	28.0592	28.4966	26.8124	27.2953	27.6155	26.574	25.7573	26.4879
804	P00390-5;P00390-4;P00390-2;P00390-3;P00390	P00390-5;P00390-4;P00390-2;P00390-3;P00390	Glutathione reductase, mitochondrial	GSR	P00390-5;P00390-4;P00390-2;P00390-3;P00390	5	4	4	4	13	13	13	47.267	0	71.782	315920000	12	15796000		+								-0.213472	0.1724	1	-0.284586	0.10491	1	-0.0728884	0.0257193	0.98743		22.4724	25.3975	23.6446	23.1803	24.7743	24.4136	22.2272	21.8733	23.383	22.7351	22.8811	22.5076
722	O15067;H0YGH1;J3KTL4;J3QSG0;J3QSH6;J3KTQ5;J3QL39;J3KT98	O15067	Phosphoribosylformylglycinamidine synthase	PFAS	O15067	8	15	15	15	20	20	20	144.73	0	63.957	968820000	38	16704000		+								0.815101	0.305042	0.961458	0.0245241	0.0066318	0.999336	-0.0732956	0.02629	0.989288		22.9779	26.0279	24.3003	22.7577	25.4099	25.0649	25.2476	23.5304	26.2834	23.6902	23.2719	25.6541
1288	P63104;E7EX29;B0AZS6;P63104-2;B7Z2E6;H0YB80;E7ESK7;E5RGE1;E5RIR4;E9PD24;E7EVZ2	P63104;E7EX29;B0AZS6;P63104-2;B7Z2E6;H0YB80	14-3-3 protein zeta/delta	YWHAZ	P63104;E7EX29;B0AZS6;P63104-2;B7Z2E6;H0YB80	11	16	15	13	64.9	64.9	53.1	27.745	0	323.31	19466000000	153	1390400000		+								-0.166507	0.221939	0.980771	-0.863335	0.239581	1	-0.0743752	0.0672694	0.975227		25.3989	29.321	29.3116	27.8402	29.028	29.7534	27.9456	27.9144	28.6754	28.1274	28.2638	28.6437
166	A0A1C7CYX9;Q16555;Q16555-2;E5RFU4;D6RF19	A0A1C7CYX9;Q16555;Q16555-2	Dihydropyrimidinase-related protein 2	DPYSL2	A0A1C7CYX9;Q16555;Q16555-2	5	20	20	17	48.3	48.3	41.1	73.502	0	323.31	11844000000	152	303690000		+								-0.27269	0.298715	0.981361	-0.48912	0.195495	1	-0.0748987	0.10643	0.955565		26.4815	29.1682	28.8763	27.799	28.9094	29.2849	27.0336	27.5262	28.0847	27.5255	27.7038	28.2332
1292	P63208;E7ERH2;F8W8N3;E5RJR5;P63208-2;E5RGM3;E5RHM3;E5RGM4	P63208;E7ERH2;F8W8N3;E5RJR5;P63208-2;E5RGM3	S-phase kinase-associated protein 1	SKP1	P63208;E7ERH2;F8W8N3;E5RJR5;P63208-2;E5RGM3	8	5	5	3	55.8	55.8	28.2	18.658	0	84.984	1163400000	36	116340000		+								1.5947	0.723322	0.620329	0.113812	0.0284623	1	-0.0768185	0.0764671	0.967062		22.8667	25.16	25.6146	22.3716	25.7062	25.222	26.3901	26.768	25.2395	25.5228	22.7447	25.346
855	P07195;A0A3B3IS95;A8MW50;F5H793;C9J7H8;F5H5G7;F5H155;A0A087WUM2;G3XAP5;F5H245;Q6ZMR3;P07864	P07195;A0A3B3IS95;A8MW50;F5H793;C9J7H8	L-lactate dehydrogenase B chain;L-lactate dehydrogenase	LDHB	P07195;A0A3B3IS95;A8MW50;F5H793;C9J7H8	12	18	17	17	60.2	60.2	60.2	36.638	0	323.31	41896000000	169	2464500000		+								-0.235519	0.319245	0.989259	-0.467911	0.146946	1	-0.0781708	0.340272	0.950515		27.6287	30.7235	30.5854	28.8761	30.6824	30.7829	28.6434	29.3141	29.4346	29.0261	29.6118	29.4608
308	B8ZZL8;P61604;S4R3N1;B8ZZ54	B8ZZL8;P61604;S4R3N1	10 kDa heat shock protein, mitochondrial	HSPE1;HSPE1-MOB4	B8ZZL8;P61604;S4R3N1	4	6	6	6	50.5	50.5	50.5	10.689	0	23.063	8245700000	31	1178000000		+								0.162982	0.0898786	1	1.47	0.212084	1	-0.0795393	0.101676	0.955029		25.4076	28.1201	28.4439	20.8385	28.1536	28.5695	27.0787	28.0676	27.8836	26.3795	27.9911	28.1704
642	J3QR09;J3KTE4;P84098	J3QR09;J3KTE4;P84098	Ribosomal protein L19;60S ribosomal protein L19	RPL19	J3QR09;J3KTE4;P84098	3	6	6	6	23.3	23.3	23.3	23.134	0	64.486	5580000000	53	930000000		+								0.150897	0.119853	1	-0.250882	0.22897	1	-0.0834837	0.0490696	0.980442		27.8043	27.3905	27.6011	28.39	28.1185	27.0401	26.8941	27.3625	27.1377	27.0586	27.6982	26.1848
635	J3KSI8;J3QQS1;J3QLS3;Q9Y2R9;J3QKW2	J3KSI8;J3QQS1;J3QLS3;Q9Y2R9;J3QKW2	28S ribosomal protein S7, mitochondrial	MRPS7	J3KSI8;J3QQS1;J3QLS3;Q9Y2R9;J3QKW2	5	3	3	3	24.4	24.4	24.4	18.274	0	4.2457	326620000	16	40828000		+								1.11887	0.639268	0.71582	0.498936	0.261529	1	-0.0840225	0.102263	0.954828		23.356	23.9658	23.6225	21.6911	24.0955	23.6609	23.328	23.7867	24.0106	21.0735	23.187	23.5082
1048	P30153;B3KQV6;C9J9C1;E9PH38;M0QXG4;M0R0K6;E9PPI5;E9PNM7;E9PHZ6	P30153;B3KQV6	Serine/threonine-protein phosphatase 2A 65 kDa regulatory subunit A alpha isoform	PPP2R1A	P30153;B3KQV6	9	17	17	12	44.8	44.8	31.7	65.308	0	219.27	5769700000	82	180300000		+								0.557964	0.379988	0.926882	-1.01556	0.202895	1	-0.0855389	0.16122	0.958528		22.6153	28.0246	27.6859	25.4909	28.0163	27.8653	26.4742	26.5651	27.8786	25.9717	26.0223	27.25
1064	P32119;A6NIW5;P32119-2	P32119;A6NIW5	Peroxiredoxin-2	PRDX2	P32119;A6NIW5	3	9	8	8	61.6	56.1	56.1	21.892	0	67.603	2684500000	39	206500000		+								2.13858	0.667169	0.665898	-1.54142	0.312313	1	-0.086216	0.0587495	0.980691		20.7264	26.9816	26.0993	25.1782	26.4428	26.8107	24.7446	25.663	26.2016	21.4569	22.6447	26.0919
801	P00338;P00338-3;P00338-4;P00338-5;P00338-2;F5GXY2;F5GXH2;F5GYU2;F5H5J4;F5H6W8;F5GZQ4;F5H8H6;F5GXC7;F5GWW2;F5GXU1	P00338;P00338-3;P00338-4;P00338-5;P00338-2	L-lactate dehydrogenase A chain	LDHA	P00338;P00338-3;P00338-4;P00338-5;P00338-2	15	20	20	19	75.9	75.9	72.3	36.688	0	323.31	54136000000	266	3007500000		+								-0.356468	0.702846	0.838245	-0.87748	0.310341	1	-0.0875759	0.34672	0.928178		27.6263	31.0387	30.8619	30.0836	31.07	31.0058	29.4836	29.478	30.0846	29.9326	29.9166	30.2665
1039	P30041	P30041	Peroxiredoxin-6	PRDX6	P30041	1	13	13	13	71.9	71.9	71.9	25.035	0	164.37	6640400000	89	442690000		+								-2.04675	0.67861	0.65328	-1.9913	0.398396	1	-0.0888758	0.070232	0.969848		21.5808	28.0586	27.6544	27.377	27.5816	28.3092	22.1932	25.2495	26.8365	26.7104	26.6154	27.0936
1061	P31946-2;P31946;Q4VY20;Q4VY19;A0A0J9YWE8;A0A0J9YWZ2	P31946-2;P31946	14-3-3 protein beta/alpha;14-3-3 protein beta/alpha, N-terminally processed	YWHAB	P31946-2;P31946	6	12	9	7	61.1	49.2	42.6	27.85	0	108.49	4466900000	65	319070000		+								0.205525	0.116974	1	-1.19183	0.23733	1	-0.0896616	1.0189	0.911787		21.5712	27.1034	27.0503	24.9674	27.1527	27.1803	25.3903	26.9871	27.4907	26.3586	26.3035	26.5894
1589	Q92522	Q92522	Histone H1x	H1FX	Q92522	1	4	4	4	17.8	17.8	17.8	22.487	0	11.749	1973200000	20	179380000		+								-2.38343	0.881389	0.460847	0.13848	0.105868	1	-0.0897522	0.0405035	0.982357		26.5711	25.2071	26.5349	25.9762	25.7094	26.2121	21.9815	21.7912	25.508	25.7208	24.7774	25.9328
1131	P48643;B7ZAR1;E9PCA1;E7ENZ3;P48643-2;D6RIZ7	P48643;B7ZAR1;E9PCA1;E7ENZ3;P48643-2	T-complex protein 1 subunit epsilon	CCT5	P48643;B7ZAR1;E9PCA1;E7ENZ3;P48643-2	6	27	27	27	66	66	66	59.67	0	323.31	13717000000	192	415670000		+								0.236643	0.382563	0.978076	-0.634712	0.237146	1	-0.0941057	0.476463	0.89289		26.1105	29.0737	28.9287	27.8264	29.0781	29.1125	28.1595	28.4182	28.8731	27.9823	28.2381	28.5205
1314	P78527;P78527-2;H0YG84;F5GX40	P78527;P78527-2	DNA-dependent protein kinase catalytic subunit	PRKDC	P78527;P78527-2	4	99	99	99	34.8	34.8	34.8	469.08	0	323.31	16741000000	399	76094000		+								0.460074	0.859192	0.719582	-0.256208	0.144098	1	-0.0950565	0.278875	0.950424		27.9117	29.5854	29.4624	28.4902	29.5102	29.7277	28.9037	29.0582	29.0788	28.2852	28.3373	29.0381
833	P04843;B7Z4L4;F8WF32	P04843	Dolichyl-diphosphooligosaccharide--protein glycosyltransferase subunit 1	RPN1	P04843	3	14	14	14	32.1	32.1	32.1	68.569	0	99.372	1586000000	57	42864000		+								-0.777515	0.42365	0.918742	-0.683228	0.182399	1	-0.0958281	0.117865	0.944073		22.1556	26.1433	25.6816	24.0136	25.8553	26.1612	23.5953	25.1896	25.9843	25.2842	25.4294	26.3881
1746	Q9UBQ5-2;Q9UBQ5;K7EQM4;A0A087WVB9;B4DQ48;K7EK53;K7ES31;K7ERF1	Q9UBQ5-2;Q9UBQ5;K7EQM4;A0A087WVB9;B4DQ48;K7EK53;K7ES31;K7ERF1	Eukaryotic translation initiation factor 3 subunit K	EIF3K	Q9UBQ5-2;Q9UBQ5;K7EQM4;A0A087WVB9;B4DQ48;K7EK53;K7ES31;K7ERF1	8	4	4	4	30.8	30.8	30.8	24.484	0	80.223	1121900000	25	101990000	+	+								-0.637515	0.302754	0.969232	-0.78326	0.232052	1	-0.0970755	0.0481099	0.98238		22.3139	26.4499	25.2159	24.4695	26.1375	25.7224	23.9855	22.7393	25.2643	24.5381	23.9074	25.4562
297	Q99613;B5ME19;Q99613-2;H3BTY8;H3BPE3;H3BPE4	Q99613;B5ME19;Q99613-2	Eukaryotic translation initiation factor 3 subunit C;Eukaryotic translation initiation factor 3 subunit C-like protein	EIF3C;EIF3CL	Q99613;B5ME19;Q99613-2	6	7	7	7	11.1	11.1	11.1	105.34	0	114.56	1637300000	46	38983000		+								0.182856	0.202906	0.990467	-0.541047	0.336113	1	-0.100012	0.554116	0.898838		24.3535	26.2888	26.225	25.7766	26.2969	26.417	25.8356	25.6209	25.6733	26.0629	24.892	25.6262
496	F5GYN4;J3KR44;F5H6Q1;Q96FW1;F5GYJ8;F5H3F0;Q96FW1-2	F5GYN4;J3KR44;F5H6Q1;Q96FW1;F5GYJ8;F5H3F0;Q96FW1-2	Ubiquitin thioesterase OTUB1	OTUB1	F5GYN4;J3KR44;F5H6Q1;Q96FW1;F5GYJ8;F5H3F0;Q96FW1-2	7	5	5	5	32	32	32	28.05	0	22.767	310290000	14	23868000		+								0.0975335	0.0407066	1	-0.737066	0.328923	1	-0.100184	0.0533082	0.979112		20.7598	23.7169	22.7841	22.7706	22.9588	23.7425	23.3084	21.9694	24.3836	23.5243	22.2822	23.5623
1008	P26196;Q8IV96	P26196	Probable ATP-dependent RNA helicase DDX6	DDX6	P26196	2	7	7	7	22.4	22.4	22.4	54.416	0	11.639	503970000	16	17999000		+								-0.126181	0.064458	1	-0.423652	0.118032	1	-0.101768	0.0473253	0.979106		21.8779	24.6132	25.2965	22.9453	25.6599	24.4534	23.9551	22.6808	24.5289	23.0348	24.2115	24.297
1368	Q12874	Q12874	Splicing factor 3A subunit 3	SF3A3	Q12874	1	5	5	5	12.4	12.4	12.4	58.848	0	6.4977	355710000	18	14821000		+								1.15366	1.2982	0.290058	-0.0387688	0.0197248	1	-0.102547	0.0530481	0.977763		21.941	23.4481	22.5482	21.8522	22.6648	23.5366	23.0842	23.1379	23.6996	21.7497	21.8247	22.8864
146	A0A0R4J2E8;A8MXP9;P43243;D6REM6;D6R991;H0Y8T4;B3KM87;P43243-2;D6RBK5;D6RBI2;D6RE02;D6RIA2;Q68E03;D6RB45;A0A1B0GX04;D6R9F3;D6RAM9;D6RAY2;D6RBS2;D6RCM3;D6REK4;D6R8Z5	A0A0R4J2E8;A8MXP9;P43243;D6REM6;D6R991;H0Y8T4;B3KM87;P43243-2	Matrin-3	MATR3	A0A0R4J2E8;A8MXP9;P43243;D6REM6;D6R991;H0Y8T4;B3KM87;P43243-2	22	13	13	13	26.8	26.8	26.8	94.622	0	262.01	4277800000	77	115620000		+								0.606789	0.36512	0.938808	-0.501435	0.675825	1	-0.103926	0.13081	0.953884		26.3823	26.7971	26.7416	27.6788	26.6019	27.1447	26.7577	28.2403	27.4734	26.8546	25.952	27.8445
839	P05198;G3V4T5;H0YJS4	P05198;G3V4T5;H0YJS4	Eukaryotic translation initiation factor 2 subunit 1	EIF2S1	P05198;G3V4T5;H0YJS4	3	9	9	9	46.7	46.7	46.7	36.112	0	27.179	1330000000	28	60453000	+	+								-1.77649	0.856492	0.473315	-0.983126	0.337346	1	-0.105233	2.57078	0.849606		21.6272	25.1261	25.1368	24.3661	25.2379	25.2354	22.8146	21.1507	24.4821	24.6663	24.6528	24.4578
1453	Q16531;F5GY55;Q16531-2;F5GWI0;F5GZY8;F5H2L3;F5GYG8;F5H198	Q16531;F5GY55	DNA damage-binding protein 1	DDB1	Q16531;F5GY55	8	34	34	34	43.4	43.4	43.4	126.97	0	131.44	10454000000	213	190080000		+								0.061526	0.0697574	1	-0.267092	0.302151	1	-0.105605	0.0796943	0.956898		28.5339	27.863	28.7229	29.124	28.4877	28.3093	28.5384	28.6107	28.1136	27.9865	28.8759	28.2157
1047	P30101	P30101	Protein disulfide-isomerase A3	PDIA3	P30101	1	21	21	16	50.5	50.5	43.2	56.782	0	134.56	5624500000	142	193950000		+								-0.352236	0.351981	0.961119	-1.38276	0.251531	1	-0.106013	0.194659	0.949397		20.9081	27.1058	26.9461	24.8444	26.9557	27.3083	26.4456	27.5175	27.7758	27.5017	27.5278	27.7661
688	O00231;O00231-2;J3QRY4;J3QS13	O00231;O00231-2	26S proteasome non-ATPase regulatory subunit 11	PSMD11	O00231;O00231-2	4	11	11	11	34.8	34.8	34.8	47.463	0	41.251	838390000	34	31052000		+								-0.381103	0.114222	1	-1.88899	0.623328	1	-0.106614	0.0458018	0.977096		21.2684	25.2349	23.8661	26.7221	24.9623	24.3519	23.4457	21.5766	24.8504	24.5512	22.1726	24.2921
1014	P26640;A0A140T936;A0A140T954;A2ABF4;A0A0G2JJT9;P26640-2;A0A140T904;H0Y426	P26640;A0A140T936	Valine--tRNA ligase	VARS	P26640;A0A140T936	8	15	15	15	22.7	22.7	22.7	140.47	0	101.09	2224100000	64	37697000		+								0.264682	0.425231	0.939656	0.0182934	0.00524135	0.99893	-0.106986	0.0921727	0.956428		24.182	26.7361	25.9951	23.9131	26.5889	26.3563	26.8563	27.002	27.3057	26.3757	26.822	27.1721
1358	Q07666-2;Q07666;Q07666-3	Q07666-2;Q07666;Q07666-3	KH domain-containing, RNA-binding, signal transduction-associated protein 1	KHDRBS1	Q07666-2;Q07666;Q07666-3	3	5	5	5	14.1	14.1	14.1	45.86	0	76.515	2644100000	56	293790000		+								0.400993	0.265592	0.978438	-1.79102	0.423633	1	-0.109235	0.130891	0.954457		20.9131	26.5363	26.0482	26.0677	26.2512	26.5518	25.5822	26.8576	26.2165	25.9458	24.9338	26.5736
1818	Q9Y6G9;E9PHI6;C9JGM7	Q9Y6G9;E9PHI6	Cytoplasmic dynein 1 light intermediate chain 1	DYNC1LI1	Q9Y6G9;E9PHI6	3	7	7	7	21.6	21.6	21.6	56.578	0	133.05	513110000	17	17104000		+								-0.885173	0.685098	0.721068	-1.50095	0.552757	1	-0.10992	0.141149	0.956997		21.2031	24.8246	24.6151	25.4862	25.0777	24.5819	25.2185	23.2726	23.8986	24.7584	25.142	25.1448
1147	P49721;A0A087WVV1	P49721;A0A087WVV1	Proteasome subunit beta type-2	PSMB2	P49721;A0A087WVV1	2	8	8	8	64.7	64.7	64.7	22.836	0	82.985	1275600000	30	127560000		+								0.0493565	0.0309794	0.998501	-1.15311	0.325102	1	-0.110635	0.404329	0.893615		21.7387	25.9195	26.0125	24.9768	25.985	26.1683	24.5617	24.3592	25.0657	23.7801	24.5692	25.4894
183	A0A2R8Y5A0;A0A2R8YF43;A0A2R8YD58;E7EU96;P68400;Q8NEV1;A0A2R8YEW1;V9GYA2;A0A2R8Y4D6;A0A2R8Y4H0;A0A2R8YDP2;A0A2R8YFU2;P68400-2;A0A087WY74;A0A2R8YDY7	A0A2R8Y5A0;A0A2R8YF43;A0A2R8YD58;E7EU96;P68400;Q8NEV1;A0A2R8YEW1;V9GYA2;A0A2R8Y4D6;A0A2R8Y4H0;A0A2R8YDP2;A0A2R8YFU2;P68400-2	Casein kinase II subunit alpha;Casein kinase II subunit alpha 3	CSNK2A1;CSNK2A3	A0A2R8Y5A0;A0A2R8YF43;A0A2R8YD58;E7EU96;P68400;Q8NEV1;A0A2R8YEW1;V9GYA2;A0A2R8Y4D6;A0A2R8Y4H0;A0A2R8YDP2;A0A2R8YFU2;P68400-2	15	4	4	4	16.7	16.7	16.7	40.717	0	5.8534	359830000	16	21166000		+								0.564271	0.240211	0.975938	0.256667	0.0652151	1	-0.113257	0.0361371	0.983691		21.8946	24.8967	22.9387	20.898	23.8277	24.2341	23.5451	24.1318	24.2613	24.1208	21.6296	24.4951
1370	Q12906-5;Q12906-4;Q12906-2;Q12906-6;Q12906-3;Q12906;Q12906-7;K7EKJ9;K7EQR9;K7ER69;K7EKY0;Q96SI9-2;Q96SI9;K7ERM6;K7ENK6;K7EM82;K7EJ09;K7EPG3	Q12906-5;Q12906-4;Q12906-2;Q12906-6;Q12906-3;Q12906;Q12906-7	Interleukin enhancer-binding factor 3	ILF3	Q12906-5;Q12906-4;Q12906-2;Q12906-6;Q12906-3;Q12906;Q12906-7	18	21	21	21	41.4	41.4	41.4	74.606	0	79.663	3549100000	91	104390000		+								-0.957974	0.239074	0.982658	-0.060531	0.00855426	1	-0.116054	0.207887	0.956		21.6307	26.5629	26.3922	21.5802	26.4133	26.7739	22.3054	27.0373	26.9558	26.1437	26.2125	26.8162
1163	P50991;P50991-2	P50991;P50991-2	T-complex protein 1 subunit delta	CCT4	P50991;P50991-2	2	23	23	23	53.8	53.8	53.8	57.924	0	317.31	9375200000	132	284100000		+								-0.462157	0.684018	0.818941	-1.76581	0.295676	1	-0.118444	0.695651	0.901354		21.1269	28.0863	28.1131	26.1875	28.2799	28.1564	26.2447	27.1196	27.1946	27.3572	27.239	27.3493
954	P16949;A2A2D0;P16949-2	P16949;A2A2D0;P16949-2	Stathmin	STMN1	P16949;A2A2D0;P16949-2	3	10	10	8	70.5	70.5	57.7	17.302	0	78.61	12559000000	74	1395500000		+								-0.396551	0.541427	0.895414	-0.542103	0.349239	1	-0.118726	0.152219	0.952601		26.7351	28.5699	28.4977	28.1239	28.3837	28.9214	26.7788	26.644	27.6703	27.4554	27.3657	27.4617
946	P15880;H0YEN5;E9PQD7;I3L404;E9PMM9;E9PPT0;E9PM36;H3BNG3;H0YE27	P15880;H0YEN5;E9PQD7;I3L404;E9PMM9;E9PPT0	40S ribosomal protein S2	RPS2	P15880;H0YEN5;E9PQD7;I3L404;E9PMM9;E9PPT0	9	11	11	11	43.3	43.3	43.3	31.324	0	49.787	7256700000	108	403150000		+								-0.56482	0.752557	0.714883	-0.424578	0.351848	1	-0.126234	0.185728	0.952712		27.9234	27.6659	27.2384	28.9447	27.6885	27.4682	27.4777	26.7035	26.9598	28.1211	27.2758	27.4385
825	P04075;J3KPS3;P04075-2;H3BQN4;H3BPS8;H3BUH7;H3BR04;H3BR68;H3BMQ8;H3BU78;P09972;A8MVZ9	P04075;J3KPS3;P04075-2;H3BQN4	Fructose-bisphosphate aldolase A;Fructose-bisphosphate aldolase	ALDOA	P04075;J3KPS3;P04075-2;H3BQN4	12	27	27	27	79.9	79.9	79.9	39.42	0	323.31	28118000000	261	1222500000		+								-0.264917	0.243027	0.970642	-0.58504	0.150523	1	-0.126242	0.153652	0.955748		25.8749	29.8201	29.2575	27.3775	29.6136	29.7165	28.6272	29.4776	29.891	29.2141	29.6137	29.9627
994	P23526;P23526-2	P23526;P23526-2	Adenosylhomocysteinase	AHCY	P23526;P23526-2	2	13	13	13	40.7	40.7	40.7	47.716	0	211.35	3548900000	58	177440000		+								0.545112	0.370632	0.93657	-1.26825	0.316456	1	-0.126769	0.309106	0.902592		22.1393	26.7615	26.9882	25.6905	26.901	27.1022	25.6786	26.7148	26.579	24.7351	26.2491	26.3529
864	P07814;V9GYZ6;V9GZ76	P07814;V9GYZ6	Bifunctional glutamate/proline--tRNA ligase;Glutamate--tRNA ligase;Proline--tRNA ligase	EPRS	P07814;V9GYZ6	3	29	29	29	32.8	32.8	32.8	170.59	0	119.36	3939100000	104	48037000		+								-0.200722	0.544852	0.936389	-0.766097	0.300667	1	-0.127013	0.0793134	0.960925		23.8093	27.1344	26.1339	25.8536	26.5845	26.9379	27.6652	27.2719	27.3745	27.472	27.5894	27.8523
1118	P43304-2;P43304;F5GYK7	P43304-2;P43304;F5GYK7	Glycerol-3-phosphate dehydrogenase, mitochondrial;Glycerol-3-phosphate dehydrogenase	GPD2	P43304-2;P43304;F5GYK7	3	3	3	3	8.2	8.2	8.2	67.531	0	8.7315	183410000	6	4826500		+								0	NaN	1	-0.44322	0.162946	1	-0.127608	0.0891935	0.95563		21.4909	24.1527	23.8466	22.5653	23.6749	24.5796	22.3511	22.369	22.6281	21.909	22.3192	22.0728
1072	P35232;C9JW96;C9JZ20;E7ESE2;E9PCW0;D6RBK0;P35232-2	P35232;C9JW96;C9JZ20;E7ESE2;E9PCW0;D6RBK0;P35232-2	Prohibitin	PHB	P35232;C9JW96;C9JZ20;E7ESE2;E9PCW0;D6RBK0;P35232-2	7	12	12	12	62.1	62.1	62.1	29.804	0	323.31	12625000000	138	701390000	+	+								0.154634	0.135266	1	-0.295275	0.187222	1	-0.12965	0.201921	0.95764		27.2066	28.454	28.9005	27.8331	28.7564	28.8574	28.4005	28.9998	28.6932	27.7813	29.0146	28.8337
1196	P54886-2;P54886	P54886-2;P54886	Delta-1-pyrroline-5-carboxylate synthase;Glutamate 5-kinase;Gamma-glutamyl phosphate reductase	ALDH18A1	P54886-2;P54886	2	14	14	14	23.8	23.8	23.8	87.088	0	22.531	1236100000	38	26872000	+	+								1.79032	1.83069	0.0945846	-0.305647	0.0699294	1	-0.130147	0.0624542	0.971337		22.2673	26.314	24.9924	22.924	25.6192	25.9475	24.1503	24.7927	24.6132	22.6353	22.1014	23.4486
420	E5RHG8;Q15369;Q15369-2;R4GMY8	E5RHG8;Q15369;Q15369-2;R4GMY8	Transcription elongation factor B polypeptide 1	TCEB1	E5RHG8;Q15369;Q15369-2;R4GMY8	4	7	7	7	73	73	73	9.9601	0	323.31	19413000000	108	2773200000		+								-0.259673	0.131542	1	-0.446725	0.281719	1	-0.130779	0.136991	0.954385		29.3852	28.6685	28.6432	30.4638	29.1155	28.4578	28.8751	28.3409	28.3171	30.1256	27.7689	28.4176
1308	P68431	P68431	Histone H3.1	HIST1H3A	P68431	1	7	1	1	44.1	23.5	23.5	15.404	0	152.59	10135000000	25	2533800000		+								-0.708575	0.134355	1	0.605813	0.166815	1	-0.135794	0.0341294	0.982544		29.2471	24.7927	27.0981	27.1581	25.5556	26.6068	24.4683	29.5586	26.2492	26.9728	25.5982	29.8309
1201	P55072;C9JUP7;C9IZA5	P55072	Transitional endoplasmic reticulum ATPase	VCP	P55072	3	34	34	34	62.3	62.3	62.3	89.321	0	323.31	13055000000	232	290100000		+								0.0565681	0.0635942	1	-2.23297	0.403692	1	-0.138321	0.144364	0.95238		21.6471	28.949	28.2944	28.0693	28.814	28.706	27.994	28.0834	28.8833	28.1128	28.1655	28.5128
422	E5RI99;P62888;A0A0B4J213;E5RJH3;A0A0C4DH44	E5RI99;P62888	60S ribosomal protein L30	RPL30	E5RI99;P62888	5	7	7	7	58.8	58.8	58.8	12.656	0	89.667	9900300000	84	1650000000		+								0.123445	0.210161	1	-0.238777	0.416291	1	-0.138706	0.174568	0.946478		28.3631	28.1623	28.1474	28.802	28.5731	28.014	28.2818	28.1555	27.6919	28.1132	27.9984	27.6472
551	G5E9Q6;P35080-2;C9J0J7;C9JQ45;P35080;C9J712;C9J2N0	G5E9Q6;P35080-2;C9J0J7;C9JQ45;P35080;C9J712;C9J2N0	Profilin;Profilin-2	PFN2	G5E9Q6;P35080-2;C9J0J7;C9JQ45;P35080;C9J712;C9J2N0	7	6	6	6	41.5	41.5	41.5	20.787	0	104.35	2767600000	35	276760000		+								-0.310549	0.276235	0.970169	-0.75292	0.227469	1	-0.143416	0.34229	0.901582		23.4413	27.0833	26.7967	25.4132	27.0221	27.1448	25.4514	26.1673	26.7915	25.9841	26.6483	26.7095
1005	P25705;P25705-2;P25705-3;K7EK77;K7ERX7;K7EJP1;K7ENJ4;K7EQH4;K7ESA0	P25705;P25705-2;P25705-3;K7EK77	ATP synthase subunit alpha, mitochondrial	ATP5A1	P25705;P25705-2;P25705-3;K7EK77	9	22	22	22	52.1	52.1	52.1	59.75	0	323.31	18476000000	236	595990000		+								-0.139861	0.3887	0.971426	-0.525335	0.582415	1	-0.144713	0.701618	0.901057		27.6483	28.9205	28.7722	28.9349	28.9725	29.0096	28.7438	28.8896	29.1486	28.9908	28.9551	29.2557
204	V9GYY3;A0A384N5Y3;F5H2F4;P11586;V9GZ78;A0A494C1T2	V9GYY3;A0A384N5Y3;F5H2F4;P11586;V9GZ78;A0A494C1T2	C-1-tetrahydrofolate synthase, cytoplasmic;Methylenetetrahydrofolate dehydrogenase;Methenyltetrahydrofolate cyclohydrolase;Formyltetrahydrofolate synthetase;C-1-tetrahydrofolate synthase, cytoplasmic, N-terminally processed	MTHFD1	V9GYY3;A0A384N5Y3;F5H2F4;P11586;V9GZ78;A0A494C1T2	6	25	25	25	39.7	39.7	39.7	99.719	0	37.979	2915400000	87	56066000		+								-0.415591	0.103522	1	-0.71087	0.11582	1	-0.146127	0.155673	0.956983		21.6968	27.407	26.9574	23.5372	27.0907	27.5659	22.6418	23.7297	26.2364	24.3237	23.0922	26.4387
764	O75489;E9PS48;O75489-2	O75489	NADH dehydrogenase [ubiquinone] iron-sulfur protein 3, mitochondrial	NDUFS3	O75489	3	3	3	3	14	14	14	30.241	0	2.9072	92115000	7	5418500		+								-0.223593	0.192097	0.991483	-0.9298	0.397639	1	-0.147986	0.197334	0.956829		19.6682	22.4004	22.6975	22.1616	22.4754	22.9185	22.5811	21.748	21.9405	21.5855	22.581	22.7738
1402	Q14166	Q14166	Tubulin--tyrosine ligase-like protein 12	TTLL12	Q14166	1	3	3	3	7.6	7.6	7.6	74.403	0	9.1159	280690000	10	8255500		+								0.899451	0.422491	0.911796	-0.359582	0.091099	1	-0.148892	0.11901	0.955962		20.6063	24.2631	23.421	21.3873	24.0584	23.9235	23.1613	23.7408	24.257	23.3292	21.1589	23.9726
546	G3V5Z7;P60900;G3V3I1;G3V295;P60900-2;G3V3U4;P60900-3;H0YJC4	G3V5Z7;P60900;G3V3I1;G3V295;P60900-2;G3V3U4	Proteasome subunit alpha type;Proteasome subunit alpha type-6	PSMA6	G3V5Z7;P60900;G3V3I1;G3V295;P60900-2;G3V3U4	8	7	7	7	35.7	35.7	35.7	28.147	0	43.239	1805200000	37	106190000		+								-0.818438	0.25978	0.981014	-1.23564	0.34127	1	-0.149292	0.300213	0.903682		21.8631	26.3944	26.0279	25.2715	26.3578	26.3631	22.2314	25.9934	25.9553	25.3036	25.7624	25.5694
1717	Q9NSD9-2;Q9NSD9	Q9NSD9-2;Q9NSD9	Phenylalanine--tRNA ligase beta subunit	FARSB	Q9NSD9-2;Q9NSD9	2	6	6	6	14.1	14.1	14.1	54.86	0	15.398	569420000	22	20337000		+								-0.543643	0.218217	0.972858	0.273568	0.0487738	1	-0.151347	0.11241	0.948686		21.5656	25.3747	24.4636	20.4422	25.1055	25.0354	22.7644	22.3338	25.0649	23.1588	23.8504	24.7849
89	A0A0A0MRJ6;H7BY58;P22061;P22061-2;F6S8N6;A0A3F2YNX8;C9J0F2;F8WDT3;F8WAV5;F8WAX2;H7C4X2	A0A0A0MRJ6;H7BY58;P22061;P22061-2;F6S8N6;A0A3F2YNX8	Protein-L-isoaspartate O-methyltransferase;Protein-L-isoaspartate(D-aspartate) O-methyltransferase	PCMT1	A0A0A0MRJ6;H7BY58;P22061;P22061-2;F6S8N6;A0A3F2YNX8	11	18	18	18	68.4	68.4	68.4	30.315	0	323.31	81267000000	234	5417800000		+								-0.506593	0.200875	0.981024	-0.32699	0.192493	1	-0.152154	0.145662	0.957333		32.4801	31.1164	31.8046	33.1567	31.7248	31.5005	30.124	27.1161	28.5052	29.7306	29.2748	28.2598
1313	P78371;P78371-2;F5GWF6;F8VQ14	P78371;P78371-2;F5GWF6;F8VQ14	T-complex protein 1 subunit beta	CCT2	P78371;P78371-2;F5GWF6;F8VQ14	4	29	29	29	72.7	72.7	72.7	57.488	0	323.31	16575000000	234	517960000		+								-0.257802	0.508685	0.926071	-1.51289	0.300643	1	-0.152263	0.235236	0.926594		23.2914	29.3712	28.927	27.5255	29.2281	29.3746	28.1429	28.3061	28.367	28.4173	28.2327	28.9394
1116	P42704;B8ZZ38;A0A0C4DG06;C9JCA9;H7C3W8	P42704	Leucine-rich PPR motif-containing protein, mitochondrial	LRPPRC	P42704	5	29	29	29	31.4	31.4	31.4	157.9	0	298.82	4516300000	147	50181000		+								0.103339	0.143746	1	-0.273909	0.0522433	1	-0.153131	0.0842423	0.953038		23.5326	28.0651	26.8621	24.048	27.557	27.6765	26.9564	27.2534	27.6193	27.0577	26.9254	27.5361
1042	P30049	P30049	ATP synthase subunit delta, mitochondrial	ATP5D	P30049	1	4	4	4	58.3	58.3	58.3	17.49	0	33.399	688590000	11	137720000		+								0.981639	0.265184	0.993268	-1.19747	0.463638	1	-0.153954	0.190862	0.955177		21.8446	25.1429	25.1615	25.1291	25.0202	25.5921	21.7667	25.3457	24.8103	22.1823	21.8687	24.9269
850	P06744;A0A0A0MTS2;A0A2U3TZU2;P06744-2;K7EQ48;A0A0J9YXP8;A0A2R8Y6C7;K7ENA0;A0A0J9YYH3;CON__Q3ZBD7;K7EPY4;A0A0J9YX90;K7EP41;K7ERC6;A0A0J9YYI8;K7EIL4;A0A0J9YXH9;K7ERK8;A0A2R8YF08;K7ELR7;K7ESF4	P06744;A0A0A0MTS2;A0A2U3TZU2;P06744-2;K7EQ48	Glucose-6-phosphate isomerase	GPI	P06744;A0A0A0MTS2;A0A2U3TZU2;P06744-2;K7EQ48	21	16	16	11	50.5	50.5	36.9	63.146	0	323.31	9269000000	112	356500000		+								-0.387991	0.388593	0.929485	-0.427006	0.12858	1	-0.156434	0.539976	0.891361		25.0727	28.127	27.9297	26.0408	28.1378	28.2317	27.4494	27.8713	28.3522	27.6268	28.5143	28.6957
1127	P46821;D6RA32;D6RA40;D6RCL2;D6RGJ3	P46821	Microtubule-associated protein 1B;MAP1B heavy chain;MAP1 light chain LC1	MAP1B	P46821	5	38	38	37	24.8	24.8	24.4	270.63	0	323.31	7434500000	168	73609000		+								-0.161109	0.179338	1	-0.91717	0.365579	1	-0.160506	0.166573	0.948021		24.8349	27.8022	27.8709	27.2654	27.6611	28.333	26.849	26.7459	27.3541	26.7524	26.981	27.699
1240	P61758;P61758-2	P61758;P61758-2	Prefoldin subunit 3	VBP1	P61758;P61758-2	2	4	4	4	33.5	33.5	33.5	22.626	0	99.993	734070000	17	48938000		+								-2.08809	0.875996	0.457887	-0.562723	0.0986205	1	-0.160779	0.182363	0.954948		20.6759	25.8121	25.3055	22.0425	25.5383	25.9008	21.1086	22.5292	24.7574	24.512	24.6189	25.5286
1250	P62244;I3L3P7;I3L246;H3BV27;H3BT37;I3L303;H3BVC7	P62244;I3L3P7;I3L246	40S ribosomal protein S15a	RPS15A	P62244;I3L3P7;I3L246	7	4	4	2	40	40	22.3	14.839	0	85.57	2394700000	30	299340000		+								-0.401266	0.52111	0.90478	-0.164366	0.14051	1	-0.161141	0.0755551	0.960254		25.5465	25.3495	26.3846	25.7173	26.5061	25.5503	25.1264	25.7167	24.57	25.4449	25.4972	25.6749
1785	Q9Y265;Q9Y265-2;E7ETR0;H7C4G5;J3QLR1;H7C4I3	Q9Y265;Q9Y265-2;E7ETR0	RuvB-like 1	RUVBL1	Q9Y265;Q9Y265-2;E7ETR0	6	12	12	12	38.8	38.8	38.8	50.227	0	186.4	3140100000	75	142730000		+								0.0547689	0.0792704	1	-1.00056	0.44914	1	-0.162971	0.260184	0.909796		24.0799	26.7366	27.0845	26.7556	27.2213	26.9257	26.7582	26.7175	27.2194	26.511	27.1419	26.8779
1667	Q9BTT0;Q5TB19;E9PLC4;Q9BTT0-3;E9PPH5;Q9BTT0-2	Q9BTT0;Q5TB19;E9PLC4;Q9BTT0-3	Acidic leucine-rich nuclear phosphoprotein 32 family member E	ANP32E	Q9BTT0;Q5TB19;E9PLC4;Q9BTT0-3	6	7	7	7	34.7	34.7	34.7	30.692	0	323.31	4211900000	56	526490000		+								-0.00699488	0.00565179	0.996284	-0.667035	0.237754	1	-0.163122	0.2262	0.925006		24.7074	27.7823	27.5332	26.3823	27.5931	28.0487	25.5682	26.7362	26.5961	26.2898	26.021	26.6106
1254	P62269;A0A0G2JQH2;Q5GGW2;J3JS69	P62269	40S ribosomal protein S18	RPS18	P62269	4	8	8	8	39.5	39.5	39.5	17.718	0	106.8	3976200000	51	441800000		+								1.45743	0.497274	0.844909	0.0394077	0.0342587	1	-0.163658	0.110581	0.950155		26.931	27.2163	26.9532	26.4855	27.7325	26.7643	27.0061	27.0216	26.467	26.442	22.8514	26.8291
516	F8VPD4;P27708;H7C3Z5;H7BZB3;H7C2E4	F8VPD4;P27708	CAD protein;Glutamine-dependent carbamoyl-phosphate synthase;Aspartate carbamoyltransferase;Dihydroorotase	CAD	F8VPD4;P27708	5	17	17	17	13.6	13.6	13.6	236.02	0	32.481	1247300000	54	11993000		+								0.251986	0.0801062	1	0.668701	0.134062	1	-0.164535	0.0741775	0.959644		23.578	26.633	25.189	21.2428	26.1948	25.9562	24.7726	22.8184	26.1836	23.8357	23.7848	25.3982
813	P00966;Q5T6L6;Q5T6L5	P00966;Q5T6L6;Q5T6L5	Argininosuccinate synthase	ASS1	P00966;Q5T6L6;Q5T6L5	3	18	18	18	64.8	64.8	64.8	46.53	0	147.55	4113000000	76	195860000		+								0	NaN	1	-0.0782617	0.0136134	1	-0.165388	0.0419865	0.9791		24.1806	27.0317	28.5129	24.0846	26.9138	28.9616	22.7573	22.9281	22.617	22.2313	22.0744	23.4603
748	O60506-4;O60506-3;O60506-2;O60506;B7Z645;O60506-5;F6UXX1	O60506-4;O60506-3;O60506-2;O60506;B7Z645;O60506-5	Heterogeneous nuclear ribonucleoprotein Q	SYNCRIP	O60506-4;O60506-3;O60506-2;O60506;B7Z645;O60506-5	7	12	12	8	24.9	24.9	18.8	58.735	0	52.286	2822600000	73	100810000		+								0.495684	0.394463	0.923605	-0.78802	0.381467	1	-0.166121	0.24506	0.92035		24.1444	26.8008	26.4727	26.1762	26.6199	26.9859	25.7751	26.5839	26.561	26.0362	24.927	26.4697
1443	Q15417;Q15417-2;Q15417-3;E9PDU6	Q15417;Q15417-2;Q15417-3;E9PDU6	Calponin-3;Calponin	CNN3	Q15417;Q15417-2;Q15417-3;E9PDU6	4	13	13	13	54.1	54.1	54.1	36.413	0	94.428	820210000	21	54681000		+								0.444487	0.115976	1	-0.206953	0.150403	1	-0.16846	0.13801	0.952895		23.5546	24.8683	24.2696	23.8386	24.4414	25.0335	22.1692	23.4133	24.2852	21.0203	22.2757	25.2383
1417	Q14974;Q14974-2;J3KTM9;J3QR48;J3QKQ5;J3QRG4	Q14974;Q14974-2;J3KTM9	Importin subunit beta-1	KPNB1	Q14974;Q14974-2;J3KTM9	6	37	37	37	62	62	62	97.169	0	323.31	17659000000	204	441470000		+								0.463867	0.547611	0.871596	-0.582827	0.240979	1	-0.168601	0.447273	0.913154		26.8791	29.4939	29.3419	28.2904	29.4666	29.7065	28.0624	28.3213	28.7056	27.2902	28.0083	28.3992
1293	Q8WVC2;Q9BYK1;P63220;Q9BYK2	Q8WVC2;Q9BYK1;P63220	40S ribosomal protein S21	RPS21	Q8WVC2;Q9BYK1;P63220	4	5	5	5	49.4	49.4	49.4	8.85	0	112.11	1758400000	44	351670000		+								-0.300979	0.150855	0.999119	-0.623317	0.789662	1	-0.169385	0.249767	0.912061		24.8883	25.8793	25.673	26.4195	26.1692	25.7219	25.4748	25.4759	23.7534	26.0403	25.1656	24.4011
177	A0A286YF22;O43175;A0A2C9F2M7;A0A286YFL2;A0A286YFA2;A0A286YFM8;A0A286YFC8;A0A286YFB2;A0A286YF78;A0A286YF34;A0A286YER3;A0A286YFF3;A0A286YFE1;A0A286YFK5	A0A286YF22;O43175;A0A2C9F2M7;A0A286YFL2;A0A286YFA2	D-3-phosphoglycerate dehydrogenase	PHGDH	A0A286YF22;O43175;A0A2C9F2M7;A0A286YFL2;A0A286YFA2	14	16	16	16	43.7	43.7	43.7	55.938	0	290.75	5320900000	90	221710000		+								-0.0665455	0.0518997	1	-0.182399	0.0229828	1	-0.171896	0.419759	0.913467		21.8751	27.6652	27.3592	22.0785	27.7013	27.6668	26.9251	26.9705	27.8538	26.7971	27.2486	27.9033
64	A0A087X0X3;P52272;P52272-2;M0R019;M0QZM1;M0R2T0;M0R0N3;M0QYQ7;M0R2I7;M0R0Y6;M0QY96;M0QYL3	A0A087X0X3;P52272;P52272-2	Heterogeneous nuclear ribonucleoprotein M	HNRNPM	A0A087X0X3;P52272;P52272-2	12	25	25	25	56.6	56.6	56.6	77.569	0	323.31	12992000000	189	276430000	+	+								0.0572192	0.0504593	1	-0.425453	0.450144	1	-0.175059	0.140686	0.958924		27.8243	27.2557	28.0011	28.7505	27.5892	28.0178	28.4839	28.8745	27.754	28.0959	28.1125	28.7324
665	K7EM18;P41567;K7EQP2	K7EM18;P41567	Eukaryotic translation initiation factor 1	EIF1	K7EM18;P41567	3	4	2	2	57	24.8	24.8	13.607	0	2.1664	121800000	6	20300000		+								-0.748617	0.470793	0.886715	0.382922	0.190213	1	-0.175478	0.146314	0.953772		22.0161	22.7742	22.1994	20.5163	22.3619	22.9626	22.1547	22.2298	22.8377	21.8993	23.4704	24.0984
260	H7BY10;K7EJV9;K7ERT8;A8MUS3;P62750;K7EMA7	H7BY10;K7EJV9;K7ERT8;A8MUS3;P62750;K7EMA7	60S ribosomal protein L23a	RPL23A	H7BY10;K7EJV9;K7ERT8;A8MUS3;P62750;K7EMA7	6	8	8	8	42.4	42.4	42.4	17.692	0	21.226	3818000000	51	636330000		+								-0.255639	0.539152	0.910732	-0.529207	0.51259	1	-0.17723	0.322586	0.891318		26.7887	26.7294	26.3798	28.0218	26.8362	26.6274	26.5905	26.2643	26.3997	26.8679	26.3006	26.8531
1092	P38606-2;P38606;C9JA17;C9JVW8	P38606-2;P38606	V-type proton ATPase catalytic subunit A	ATP6V1A	P38606-2;P38606	4	9	9	9	26.7	26.7	26.7	64.735	0	16.313	744950000	25	21910000		+								0.604802	0.354703	0.932089	0.367123	0.115974	1	-0.177235	0.162621	0.949421		23.4547	25.2648	24.516	21.9988	24.9962	25.1391	24.3477	23.8606	25.286	24.1312	22.8039	24.7449
1406	Q14240;Q14240-2;E7EQG2;J3KSN7	Q14240;Q14240-2;E7EQG2	Eukaryotic initiation factor 4A-II;Eukaryotic initiation factor 4A-II, N-terminally processed	EIF4A2	Q14240;Q14240-2;E7EQG2	4	15	4	4	48.9	20.6	20.6	46.402	0	171.31	1885600000	29	81983000		+								0.458316	0.281723	0.995617	-0.186989	0.125751	1	-0.177786	0.382876	0.923373		25.3413	26.3409	26.6398	25.5467	26.7571	26.5792	25.6584	26.6653	26.9766	25.5239	25.3883	27.0132
991	P23396;P23396-2;E9PPU1;E9PL09;F2Z2S8;H0YCJ7;H0YF32;H0YEU2;E9PQ96;E9PJH4;E9PK82;E9PSF4;E9PQX2;H0YES8	P23396;P23396-2;E9PPU1;E9PL09;F2Z2S8;H0YCJ7;H0YF32;H0YEU2	40S ribosomal protein S3	RPS3	P23396;P23396-2;E9PPU1;E9PL09;F2Z2S8;H0YCJ7;H0YF32;H0YEU2	14	16	16	16	60.5	60.5	60.5	26.688	0	78.853	9595600000	105	505030000		+								-0.0835654	0.134031	1	-0.356543	0.640924	1	-0.179661	0.167194	0.956543		27.9326	28.3773	27.9802	28.6429	28.6786	28.0383	28.0889	27.7992	27.7236	28.3445	27.8421	27.6759
577	H0YFD6;P40939;A0A2R8Y4F5;A0A2R8YG21;A0A2R8Y688	H0YFD6;P40939;A0A2R8Y4F5;A0A2R8YG21	Trifunctional enzyme subunit alpha, mitochondrial;Long-chain enoyl-CoA hydratase;Long chain 3-hydroxyacyl-CoA dehydrogenase	HADHA	H0YFD6;P40939;A0A2R8Y4F5;A0A2R8YG21	5	16	16	16	31.7	31.7	31.7	86.371	0	46.51	2504100000	79	59620000		+								0.109715	0.0667887	1	-0.830067	0.246589	1	-0.18504	0.408214	0.918357		22.2658	26.0271	25.73	24.3859	25.9804	26.1468	25.8372	26.4278	27.4254	25.9235	26.3593	27.0785
689	O00232;O00232-2	O00232;O00232-2	26S proteasome non-ATPase regulatory subunit 12	PSMD12	O00232;O00232-2	2	8	8	8	24.3	24.3	24.3	52.904	0	20.563	1087800000	36	43511000		+								-0.577105	0.341699	0.938552	-0.640632	0.17029	1	-0.187723	0.0980364	0.945193		21.7839	25.9122	24.6761	23.3303	25.3033	25.6605	23.4148	24.3477	24.2638	24.3074	23.6572	25.7931
1663	Q9BQE3;F5H5D3;A0A1W2PQM2	Q9BQE3;F5H5D3;A0A1W2PQM2	Tubulin alpha-1C chain	TUBA1C	Q9BQE3;F5H5D3;A0A1W2PQM2	3	29	2	2	80	9.1	9.1	49.895	0	100.1	357460000	9	17022000		+								-0.255702	0.55201	0.908087	0	NaN	1	-0.188396	0.144507	0.955375		21.7453	22.2803	22.4212	21.7767	22.985	22.0933	25.0665	24.6131	25.1646	25.0137	25.1868	25.4109
1731	Q9NZI8;Q9NZI8-2;F8W930;Q9Y6M1-5;Q9Y6M1-6;Q9Y6M1-3;Q9Y6M1-4;Q9Y6M1-1;Q9Y6M1	Q9NZI8;Q9NZI8-2	Insulin-like growth factor 2 mRNA-binding protein 1	IGF2BP1	Q9NZI8;Q9NZI8-2	9	18	18	16	38.5	38.5	34.5	63.48	0	79.27	6138200000	110	204610000		+								-0.0143153	0.0159329	0.997997	-0.34996	0.975606	1	-0.18896	0.339221	0.90314		27.5071	27.8781	27.4855	28.1791	27.9367	27.8048	27.1214	27.2075	26.7752	27.476	26.5578	27.1133
938	P14618;P14618-2;B4DNK4;P14618-3;H3BTN5;H3BQ34;H3BR70;H3BUW1;H3BTJ2;H3BT25;H3BU13;H3BN34;H3BQZ3;P30613-2;P30613	P14618;P14618-2;B4DNK4;P14618-3;H3BTN5;H3BQ34;H3BR70	Pyruvate kinase PKM;Pyruvate kinase	PKM	P14618;P14618-2;B4DNK4;P14618-3;H3BTN5;H3BQ34;H3BR70	15	35	35	35	72.3	72.3	72.3	57.936	0	323.31	58418000000	442	1770200000		+								-0.286146	0.645069	0.892044	-0.900865	0.31016	1	-0.190079	0.281552	0.897255		27.4754	31.0462	30.5511	29.7978	30.9816	30.9959	29.7792	29.897	30.372	30.3903	30.1312	30.3851
727	O15355	O15355	Protein phosphatase 1G	PPM1G	O15355	1	6	6	6	17.4	17.4	17.4	59.271	0	13.852	363330000	17	14533000		+								0.262431	0.120185	1	0.240625	0.0616156	1	-0.190176	0.280354	0.892907		21.6587	23.9248	23.6709	20.5565	23.7741	24.2019	23.7517	24.1028	23.8827	24.5378	22.0749	24.3372
1015	P26641;P26641-2	P26641;P26641-2	Elongation factor 1-gamma	EEF1G	P26641;P26641-2	2	19	19	19	72.3	72.3	72.3	50.118	0	323.31	12583000000	168	524290000		+								0.195789	0.100106	1	-0.987439	0.300831	1	-0.190611	0.688318	0.867338		24.9864	28.6542	28.8323	27.5675	28.8824	28.9853	27.1428	28.0283	28.4033	26.5459	27.8676	28.5735
407	D6RG13;P61247;D6RAT0;D6RB09;H0Y8L7;E9PFI5;D6RAS7;D6RED7;H0Y9Y4;D6R9B6;D6RGE0;D6RI02	D6RG13;P61247;D6RAT0;D6RB09;H0Y8L7;E9PFI5;D6RAS7;D6RED7;H0Y9Y4	40S ribosomal protein S3a	RPS3A	D6RG13;P61247;D6RAT0;D6RB09;H0Y8L7;E9PFI5;D6RAS7;D6RED7;H0Y9Y4	12	13	13	13	52.5	52.5	52.5	25.608	0	323.31	10762000000	131	717470000		+								-0.0302893	0.0838644	1	-0.474947	0.498222	1	-0.192958	0.108299	0.949155		27.6337	27.7626	27.8801	28.6726	28.6144	27.4142	27.2165	27.5393	27.4385	27.5823	27.2881	27.4147
479	E9PPG9;E9PQ57;P78406;B0QZ36	E9PPG9;E9PQ57;P78406	mRNA export factor	RAE1	E9PPG9;E9PQ57;P78406	4	3	3	3	21.7	21.7	21.7	24.061	0	3.7341	269230000	9	29915000		+								2.31959	1.9043	0.0623333	0.0575873	0.0466738	1	-0.195918	0.462357	0.889483		22.4353	22.916	22.7681	21.8707	23.1795	22.8963	25.1059	25.071	24.9629	21.8086	22.7092	23.6631
882	P09211;A8MX94;A0A087X2E9;A0A087X243;A0A2R8Y5E5	P09211;A8MX94	Glutathione S-transferase P	GSTP1	P09211;A8MX94	5	14	14	14	67.1	67.1	67.1	23.356	0	323.31	17138000000	170	1558000000		+								-0.337528	0.287225	0.9898	-1.29613	0.32671	1	-0.196282	0.798327	0.82819		23.6795	28.3359	28.4013	27.1753	28.4817	28.648	28.1784	28.7306	29.5865	28.9315	28.9283	29.6483
971	P20618	P20618	Proteasome subunit beta type-1	PSMB1	P20618	1	9	9	9	59.3	59.3	59.3	26.489	0	98.032	2520600000	43	180040000		+								0.0436618	0.0358619	1	-1.50706	0.300156	1	-0.198055	0.198042	0.939667		20.9661	27.1039	26.4175	25.0912	27.053	26.8646	25.2132	24.966	25.9965	24.8323	25.4624	25.7501
431	E7EQ69;Q9GZZ1;C9J5D1;A0A087WWJ2;Q9GZZ1-2;B0AZT5;F8WCK0;C9JZU6;C9J5J3;A0A0D9SF32	E7EQ69;Q9GZZ1;C9J5D1;A0A087WWJ2;Q9GZZ1-2;B0AZT5	N-alpha-acetyltransferase 50	NAA50	E7EQ69;Q9GZZ1;C9J5D1;A0A087WWJ2;Q9GZZ1-2;B0AZT5	10	10	10	10	52.4	52.4	52.4	19.311	0	48.966	3042400000	78	276580000		+								0.224663	0.0973494	1	-0.358969	0.229824	1	-0.199406	0.127013	0.951884		24.4024	25.8587	25.6109	25.0805	26.4576	25.4108	25.1518	27.0792	26.8433	25.0507	26.4208	26.9287
796	O95757;E9PDE8;D6RJ96	O95757;E9PDE8;D6RJ96	Heat shock 70 kDa protein 4L	HSPA4L	O95757;E9PDE8;D6RJ96	3	9	6	6	15.5	10.8	10.8	94.511	0	40.893	390860000	16	7516600		+								-0.30868	0.426284	0.92648	-0.562562	0.176764	1	-0.200011	0.123878	0.955113		21.4647	24.2935	24.5454	22.7523	24.082	25.157	23.1287	22.5111	22.7181	22.5941	23.3322	23.3577
270	B1AK87;B1AK85;B1AK88;P47756-2;P47756	B1AK87;B1AK85;B1AK88;P47756-2;P47756	F-actin-capping protein subunit beta	CAPZB	B1AK87;B1AK85;B1AK88;P47756-2;P47756	5	4	4	4	27.7	27.7	27.7	29.295	0	8.2331	533600000	15	35573000		+								2.74975	1.40239	0.192947	-0.186293	0.0509209	1	-0.20036	0.110377	0.955384		22.1231	25.0085	24.3115	22.2812	25.3673	24.3534	25.3258	24.7056	26.0294	21.1198	22.7018	23.99
280	B3KS98;O15372;A0A087WZK9;E5RJT0;E5RGU4;E5RFW7;E5RFH0;E5RHC7;E5RH59	B3KS98;O15372;A0A087WZK9;E5RJT0	Eukaryotic translation initiation factor 3 subunit H	EIF3H	B3KS98;O15372;A0A087WZK9;E5RJT0	9	8	8	8	36.6	36.6	36.6	41.581	0	63.226	631550000	27	31578000		+								-0.647614	0.340494	0.935436	-1.05679	0.291447	1	-0.200507	0.100107	0.947385		20.8176	25.4608	24.1668	23.5869	24.8258	25.2028	23.1176	23.413	24.0474	25.0768	22.7128	24.7311
1062	P31948;P31948-2;P31948-3;F5H783;H0YGI8;F5GXD8	P31948;P31948-2;P31948-3	Stress-induced-phosphoprotein 1	STIP1	P31948;P31948-2;P31948-3	6	20	20	20	44.8	44.8	44.8	62.639	0	72.36	6708300000	93	191670000		+								-0.253631	0.131811	1	-0.927606	0.13775	1	-0.202591	0.464616	0.885538		21.6179	28.0074	27.7251	23.9955	27.9846	28.1531	25.0258	24.6988	25.9927	25.5639	24.4341	26.4803
1422	Q15029-2;Q15029;Q15029-3;K7EP67;K7EJ74	Q15029-2;Q15029;Q15029-3	116 kDa U5 small nuclear ribonucleoprotein component	EFTUD2	Q15029-2;Q15029;Q15029-3	5	19	18	18	29.1	28.1	28.1	105.38	0	40.902	2583100000	72	50650000	+	+		+						-0.941666	2.65026	0.0395862	-0.495989	0.44422	1	-0.202873	0.159919	0.955326		25.12	26.7425	25.857	26.2022	26.5179	26.4873	25.4665	25.3135	25.7631	26.4189	26.5144	26.4349
1472	Q58FF6	Q58FF6	Putative heat shock protein HSP 90-beta 4	HSP90AB4P	Q58FF6	1	7	1	1	10.1	2.2	2.2	58.264	0	19.423	1050200000	11	42007000		+								0.672517	0.340066	0.934681	-1.0953	0.301994	1	-0.20295	0.114487	0.957927		21.5707	25.9599	25.3176	24.4507	25.332	26.3514	24.9845	24.5054	25.2005	24.5711	22.7133	25.3884
740	O43707;O43707-2;H7C144;F5GXS2;O43707-3;H0YJW3;A0A087WSZ2;Q08043;A0A494C060;F6THM6;M0QZQ3;C9JY79;Q9H254-2;Q9H254-4;Q9H254	O43707;O43707-2	Alpha-actinin-4	ACTN4	O43707;O43707-2	15	16	16	6	24.8	24.8	10.9	104.85	0	28.149	1743300000	72	31697000		+								-0.0342636	0.0198259	0.997163	-1.07637	0.248393	1	-0.203658	0.273256	0.895431		21.1296	25.8839	25.7519	23.9514	25.7569	26.2861	25.0652	25.865	26.4031	25.0843	25.7978	26.554
589	H0YN26;P39687;H7BZ09;O43423	H0YN26;P39687	Acidic leucine-rich nuclear phosphoprotein 32 family member A	ANP32A	H0YN26;P39687	4	8	8	7	58.2	58.2	58.2	19.997	0	153.08	1994900000	34	221660000		+								1.50727	0.474508	0.84737	1.1782	0.261866	1	-0.203832	0.174821	0.957652		24.9249	25.712	26.2945	20.9826	26.4961	25.918	25.9101	26.3051	26.3773	21.9522	26.1426	25.9759
1122	P45974-2;P45974;F5H571	P45974-2;P45974	Ubiquitin carboxyl-terminal hydrolase 5	USP5	P45974-2;P45974	3	15	15	15	28.7	28.7	28.7	93.307	0	26.976	839870000	36	20997000		+								0.677217	0.380533	0.926599	0.0228405	0.00441584	0.99767	-0.205024	0.123	0.954311		22.11	25.5421	25.0083	21.6315	24.977	25.9834	25.2411	24.79	25.1717	24.4517	23.0886	25.6308
1170	P51858;P51858-2;P51858-3	P51858;P51858-2;P51858-3	Hepatoma-derived growth factor	HDGF	P51858;P51858-2;P51858-3	3	5	5	5	32.1	32.1	32.1	26.788	0	152.27	2778100000	33	163420000	+	+								0.254756	0.123871	1	-0.635977	0.376393	1	-0.205619	0.435952	0.891531		24.9365	27.0981	26.7471	26.4332	27.101	27.1555	25.0161	25.6774	25.7856	26.0621	23.8192	25.8334
984	P22314-2;P22314;Q5JRR6;Q5JRS2;Q5JRR9;Q5JRS0;Q5JRS1;Q5JRS3	P22314-2;P22314	Ubiquitin-like modifier-activating enzyme 1	UBA1	P22314-2;P22314	8	21	21	21	35.3	35.3	35.3	113.8	0	208.25	4837900000	93	94861000		+								0.911648	0.596434	0.800411	-1.06927	0.287922	1	-0.206212	0.290923	0.897506		23.3551	27.7773	27.3005	26.1505	27.8505	27.6398	26.6246	27.1591	27.7634	25.818	25.5359	27.4583
1505	Q6PID8;Q6PID8-2;C9JRT7;C9JRX2	Q6PID8;Q6PID8-2	Kelch domain-containing protein 10	KLHDC10	Q6PID8;Q6PID8-2	4	8	8	8	31.7	31.7	31.7	49.097	0	72.31	3556000000	46	187160000		+								0	NaN	1	-0.56287	0.221103	1	-0.206923	0.184455	0.954598		28.476	26.9826	27.0805	29.7508	27.6321	26.8448	22.2306	22.3728	21.9304	22.009	22.8772	23.5312
1113	P42167;G5E972;P42167-2;H0YJH7	P42167;G5E972;P42167-2	Lamina-associated polypeptide 2, isoforms beta/gamma;Thymopoietin;Thymopentin	TMPO	P42167;G5E972;P42167-2	4	10	10	3	28	28	9.5	50.67	0	64.507	2674900000	58	121580000	+	+								-0.593601	0.266158	0.982757	-1.87137	0.313566	1	-0.217362	0.394716	0.914574		19.9285	26.7648	27.1227	25.1079	27.058	27.2643	24.3437	25.0665	26.9082	25.3248	25.8792	26.895
1590	Q92598-2;Q92598;Q92598-4;Q92598-3;A0A0A0MSM0;Q5TBM3;R4GN69	Q92598-2;Q92598;Q92598-4;Q92598-3;A0A0A0MSM0	Heat shock protein 105 kDa	HSPH1	Q92598-2;Q92598;Q92598-4;Q92598-3;A0A0A0MSM0	7	29	29	27	51.5	51.5	48.6	92.115	0	323.31	6940800000	121	147680000		+								-0.460613	0.253368	0.970616	-0.809978	0.16904	1	-0.226216	0.372557	0.916234		23.682	28.407	28.1617	25.6595	28.3195	28.7016	25.3312	25.8575	27.4951	26.3206	26.4399	27.3051
712	O14828-2;O14828	O14828-2;O14828	Secretory carrier-associated membrane protein 3	SCAMP3	O14828-2;O14828	2	3	3	3	14.6	14.6	14.6	35.201	0	3.4898	112690000	6	16099000		+								0	NaN	1	-1.24295	0.78107	1	-0.226833	0.50578	0.892588		21.4422	23.3346	23.0763	24.7174	23.3229	23.5416	23.1224	22.2526	22.4561	23.0528	22.19	23.3784
1593	Q92688-2;Q92688	Q92688-2;Q92688	Acidic leucine-rich nuclear phosphoprotein 32 family member B	ANP32B	Q92688-2;Q92688	2	6	5	5	40.5	33.8	33.8	22.276	0	63.508	1306200000	21	163280000		+								1.4835	0.912305	0.461135	0.0662047	0.0233489	1	-0.228459	0.110557	0.957266		24.1135	25.9498	24.9204	23.458	26.1386	25.1885	23.4983	23.5109	25.4898	23.0261	21.9395	23.0828
1019	P27695;G3V3M6;G3V5Q1;G3V5M0;G3V359;G3V3C7;A0A0C4DGK8;H7C4A8;G3V5D9	P27695;G3V3M6;G3V5Q1	DNA-(apurinic or apyrimidinic site) lyase;DNA-(apurinic or apyrimidinic site) lyase, mitochondrial	APEX1	P27695;G3V3M6;G3V5Q1	9	11	11	11	54.4	54.4	54.4	35.554	0	76.431	1716600000	36	122620000		+								-0.380613	0.151393	0.999883	0.0185655	0.00432055	0.996505	-0.228681	0.383927	0.913652		22.3434	24.7609	25.0802	21.8304	24.9934	25.305	22.7247	25.387	25.447	24.4825	24.8062	25.4118
1720	Q9NV79;Q9NV79-2;A0A0G2JM70;V9GZ41;V9GYG6;F8W9F3;Q9NV79-3;V9GYZ7;V9GYL1;A0A0G2JR02	Q9NV79;Q9NV79-2;A0A0G2JM70;V9GZ41;V9GYG6;F8W9F3	Protein-L-isoaspartate O-methyltransferase domain-containing protein 2	PCMTD2	Q9NV79;Q9NV79-2;A0A0G2JM70;V9GZ41;V9GYG6;F8W9F3	10	19	19	19	50.7	50.7	50.7	41.071	0	67.792	35618000000	210	1978800000		+								-0.11757	0.0641019	1	-0.731569	0.298157	1	-0.230962	0.210315	0.924015		30.4072	28.896	29.5901	32.14	29.6581	29.2899	30.2845	29.6613	28.7549	30.4877	29.6648	28.9009
1815	Q9Y696	Q9Y696	Chloride intracellular channel protein 4	CLIC4	Q9Y696	1	5	5	5	21.3	21.3	21.3	28.772	0	5.2312	587380000	15	39158000		+								0.643849	0.218607	0.973848	-0.663413	0.217011	1	-0.231696	0.546712	0.883654		21.1164	24.3543	24.0348	22.6432	24.4264	24.426	24.5933	24.1538	24.0092	25.2106	21.4186	24.1957
208	A0A3B3ISC6;A0A3B3IS84;P53621;P53621-2;A0A3B3IT15;A0A3B3IU89;A0A3B3ITI7;A0A3B3ITV3;A0A3B3ISK1	A0A3B3ISC6;A0A3B3IS84;P53621;P53621-2;A0A3B3IT15;A0A3B3IU89	Coatomer subunit alpha;Xenin;Proxenin	COPA	A0A3B3ISC6;A0A3B3IS84;P53621;P53621-2;A0A3B3IT15;A0A3B3IU89	9	9	9	9	13.6	13.6	13.6	114.87	0	9.8095	579140000	25	9652400		+								0.426646	0.226433	0.977015	-0.547437	0.140647	1	-0.231858	0.111536	0.956615		21.8336	25.8797	24.5226	23.0122	25.2416	25.6244	22.3547	23.1464	24.5492	22.5395	22.5825	23.6483
1795	Q9Y383;Q96HJ9-2;A0A0A6YYJ8;Q9Y383-3;Q9Y383-2;V9GZ75;F8WEU3	Q9Y383;Q96HJ9-2;A0A0A6YYJ8;Q9Y383-3;Q9Y383-2	Putative RNA-binding protein Luc7-like 2	LUC7L2	Q9Y383;Q96HJ9-2;A0A0A6YYJ8;Q9Y383-3;Q9Y383-2	7	9	9	6	30.1	30.1	22.4	46.513	0	315.75	4432000000	73	246220000		+								-0.0261033	0.0261698	0.99778	-0.349592	0.400794	1	-0.23195	1.36657	0.694311		25.8803	25.3351	25.257	26.4652	25.5587	25.4973	26.5904	26.3241	26.3432	27.0303	25.9148	26.3908
879	P08758;D6RBE9;D6RBL5;E9PHT9;D6RCN3	P08758;D6RBE9;D6RBL5	Annexin A5;Annexin	ANXA5	P08758;D6RBE9;D6RBL5	5	8	8	8	43.8	43.8	43.8	35.936	0	82.935	571000000	27	25955000		+								-0.478983	0.163671	0.996075	-0.684954	0.143777	1	-0.234756	0.15342	0.95358		20.8585	25.4648	24.8644	22.4438	24.9596	25.8392	21.5841	22.1822	22.7418	20.767	22.7843	24.3938
769	O75643;A0A494C1A5;O75643-2	O75643;A0A494C1A5	U5 small nuclear ribonucleoprotein 200 kDa helicase	SNRNP200	O75643;A0A494C1A5	3	21	21	21	15.9	15.9	15.9	244.5	0	77.654	1953300000	71	16554000		+								0.51287	0.23094	0.984302	-0.648619	0.433345	1	-0.23582	0.340527	0.922299		24.5918	26.6178	26.1407	26.066	26.518	26.7121	25.8654	26.9152	26.4814	26.2832	24.3449	27.0954
292	B4DY09;Q12905;X6R6Z1;A0A0A0MRL0	B4DY09;Q12905	Interleukin enhancer-binding factor 2	ILF2	B4DY09;Q12905	4	12	12	12	59.9	59.9	59.9	38.91	0	31.03	2691500000	53	158330000	+	+								-0.858797	0.259131	0.984047	-1.55099	0.374675	1	-0.235967	0.573478	0.868727		21.3781	26.6074	26.2997	25.5592	26.7069	26.6721	22.6954	26.7099	26.4004	25.8095	25.8893	26.6832
1238	P61586;C9JNR4;C9JX21;C9JRM1	P61586;C9JNR4;C9JX21	Transforming protein RhoA	RHOA	P61586;C9JNR4;C9JX21	4	6	6	2	55.4	55.4	18.7	21.768	0	28.729	1539100000	32	192380000	+	+								0.0661068	0.0483368	1	-1.15245	0.312408	1	-0.238197	0.797443	0.775675		21.5863	25.9102	25.7747	24.5673	25.9959	26.1655	25.0669	25.5767	26.1352	24.8444	26.0244	25.7117
717	O14980;C9JKM9;C9J673;C9IZS4;C9JQ02;C9JV99;C9JF49;C9IYM2;F8WF71;H7BZC5	O14980	Exportin-1	XPO1	O14980	10	19	19	19	29	29	29	123.38	0	159.86	2960100000	75	55851000	+	+								0.0103226	0.00850236	0.996816	-0.413974	0.117745	1	-0.241881	0.129097	0.954389		24.232	27.7161	26.4344	24.9901	27.367	27.2672	25.9416	26.2278	26.8411	26.1425	25.9269	26.9101
887	P09874;Q5VX84;Q5VX85	P09874	Poly [ADP-ribose] polymerase 1	PARP1	P09874	3	36	36	36	47.3	47.3	47.3	113.08	0	323.31	16628000000	263	326040000		+								0.00173823	0.0012934	0.997004	-0.954391	0.282599	1	-0.242034	0.434493	0.89313		25.167	28.9167	28.8918	27.5461	28.937	29.3556	28.3146	28.891	29.3996	28.3413	28.8557	29.403
902	P10809;E7ESH4;E7EXB4;P10809-2;C9JL25;C9JL19;C9JCQ4;C9J0S9	P10809	60 kDa heat shock protein, mitochondrial	HSPD1	P10809	8	43	43	43	75.2	75.2	75.2	61.054	0	323.31	65495000000	490	2046700000		+								-0.070371	0.0966198	1	-0.644536	0.358965	1	-0.245216	1.25421	0.704048		28.8315	30.8384	30.9583	30.2746	31.151	31.1361	30.0727	30.54	30.9038	30.3995	30.5811	30.747
1648	Q99471;Q99471-2;F8VNW6;F8VQZ2;H3BMQ1;H3BPF6;Q99471-3	Q99471;Q99471-2	Prefoldin subunit 5	PFDN5	Q99471;Q99471-2	7	3	3	3	33.1	33.1	33.1	17.328	0	119.96	955580000	20	119450000		+								-0.313125	0.389155	0.946096	-0.763435	0.15804	1	-0.245774	0.162899	0.957558		21.0313	26.0297	24.9972	22.83	25.8688	25.6496	24.6831	24.8552	25.7028	25.5412	25.144	25.4953
438	E7ESC6;Q9UIA9;H0YBE1;E5RIW1	E7ESC6;Q9UIA9	Exportin-7	XPO7	E7ESC6;Q9UIA9	4	11	11	11	13.4	13.4	13.4	124.07	0	48.556	575230000	25	10652000		+								0	NaN	1	-0.887821	0.219194	1	-0.249462	0.172358	0.959415		21.3797	25.9038	25.0626	23.5443	25.4464	26.0189	22.0109	22.3421	23.3312	21.4719	21.7922	22.5288
1397	Q13838;Q13838-2;Q5STU3;A0A0G2JJZ9;A0A140T9X3;H0Y400;F6S4E6;A0A0A0MT12;F6TRA5;F6WLT2;A0A140T9X9;F6QYI9;A0A0G2JJL7;F6UJC5;A0A140TA18;F6R6M7;F6U6E2;A0A140T9L4;A0A140T973;A0A140T9K1;A0A140T996;A0A140T9K2;K7ENP6;A0A0G2JHN7;A0A140T9N3;K7EL56;K7EIL8;K7EN69;F6S2B7;F6SXL5;H0YCC6;K7EPJ3;K7EQN7;O00148-3;O00148-2	Q13838;Q13838-2;Q5STU3;A0A0G2JJZ9;A0A140T9X3	Spliceosome RNA helicase DDX39B	DDX39B	Q13838;Q13838-2;Q5STU3;A0A0G2JJZ9;A0A140T9X3	35	13	13	8	43.5	43.5	32.5	48.991	0	241.26	2540200000	63	133700000		+								-0.0333532	0.0106353	0.998204	-0.572865	0.216027	1	-0.250747	0.0647203	0.964062		24.0624	26.8078	25.2076	25.2795	25.2744	27.2425	24.1871	25.2327	26.4367	24.2784	24.7774	26.9008
1316	P80723;P80723-2	P80723;P80723-2	Brain acid soluble protein 1	BASP1	P80723;P80723-2	2	9	9	9	71.8	71.8	71.8	22.693	0	17.936	1579000000	30	121460000		+								0.567371	0.18843	0.97118	-0.449668	0.138609	1	-0.255014	0.144059	0.94381		22.1737	24.8954	24.8631	23.0127	24.5217	25.7468	22.5233	21.6219	25.4334	22.7171	22.6312	22.5282
1813	Q9Y617;Q9Y617-2	Q9Y617;Q9Y617-2	Phosphoserine aminotransferase	PSAT1	Q9Y617;Q9Y617-2	2	14	14	14	53.5	53.5	53.5	40.422	0	134.4	1742500000	45	87125000		+								0.311189	0.0573946	1	-1.00476	0.27125	1	-0.255354	1.00745	0.682141		22.1887	26.2185	26.284	24.6923	26.5868	26.4265	23.1833	21.943	25.3206	20.4567	23.0804	25.9763
1084	P36542;P36542-2	P36542;P36542-2	ATP synthase subunit gamma, mitochondrial	ATP5C1	P36542;P36542-2	2	8	8	8	36.9	36.9	36.9	32.996	0	53.094	2518300000	43	193720000		+								0.646677	1.54114	0.301038	-1.15924	0.315641	1	-0.256527	0.317434	0.924302		22.4574	26.3747	26.9726	25.422	26.9195	26.9409	26.872	26.6224	26.9107	26.112	25.8825	26.4705
1380	Q13177;H7C1X3	Q13177	Serine/threonine-protein kinase PAK 2;PAK-2p27;PAK-2p34	PAK2	Q13177	2	4	4	4	11.5	11.5	11.5	58.042	0	7.8634	284760000	7	10952000		+								-1.82886	1.45058	0.195291	0.354202	0.0704397	1	-0.258391	0.318167	0.923927		21.3752	24.1698	23.9403	19.7958	24.0356	24.5913	22.8965	21.0837	22.5843	23.7758	23.9229	24.3524
437	E7ES68;G5E9D5;Q9BQ52-4;Q9BQ52;H7C2I4;Q9BQ52-2;V9GYS7;Q9BQ52-3	E7ES68;G5E9D5;Q9BQ52-4;Q9BQ52;H7C2I4;Q9BQ52-2	Zinc phosphodiesterase ELAC protein 2	ELAC2	E7ES68;G5E9D5;Q9BQ52-4;Q9BQ52;H7C2I4;Q9BQ52-2	8	3	3	3	8.5	8.5	8.5	70.106	0	3.2506	148100000	8	4487800		+								-0.311776	0.215351	0.97536	-0.354248	0.394627	1	-0.261231	0.727615	0.774889		21.7701	22.6822	22.6879	22.3104	23.0786	22.8139	21.7643	22.0867	22.9961	21.9147	23.3761	22.4916
1626	Q96I24;Q96I24-2	Q96I24;Q96I24-2	Far upstream element-binding protein 3	FUBP3	Q96I24;Q96I24-2	2	5	4	4	13.1	11.5	11.5	61.64	0	5.5057	290040000	15	9063900		+								0.565011	0.218955	0.978973	-1.05003	0.365709	1	-0.261297	1.13934	0.703445		20.4797	23.9855	23.8425	23.1072	24.1963	24.1543	22.1358	23.4251	24.2573	21.5641	22.3273	24.2318
845	P06493;A0A087WZZ9;A0A024QZP7;E5RIU6;P06493-2;K7ELV5;E7ESI2;G3V5T9;P24941-2;P24941;Q00526;G3V317	P06493;A0A087WZZ9;A0A024QZP7;E5RIU6;P06493-2	Cyclin-dependent kinase 1	CDK1;CDC2	P06493;A0A087WZZ9;A0A024QZP7;E5RIU6;P06493-2	12	10	10	9	46.8	46.8	44.1	34.095	0	24.253	1084700000	29	57088000		+								1.10109	0.389232	0.913694	-1.27752	0.315711	1	-0.26249	0.0992988	0.945666		21.3257	26.4662	25.1737	24.6333	26.6929	25.4721	24.2881	23.9883	25.9106	24.5328	21.5684	24.7825
583	H0YNW5;H0YKC5;P33316-2;P33316;H0YMM5;H0YNJ9;H0YKI0;A0A0C4DGL3;H0YMP1	H0YNW5;H0YKC5;P33316-2;P33316;H0YMM5;H0YNJ9;H0YKI0;A0A0C4DGL3	Deoxyuridine 5-triphosphate nucleotidohydrolase, mitochondrial	DUT	H0YNW5;H0YKC5;P33316-2;P33316;H0YMM5;H0YNJ9;H0YKI0;A0A0C4DGL3	9	7	7	7	48.5	48.5	48.5	17.827	0	39.529	1401200000	32	140120000		+								-1.40796	0.642998	0.731594	0.0605882	0.0106878	1	-0.27284	0.619297	0.830161		22.2319	25.8073	25.5116	21.5045	26.0058	25.8587	22.2571	24.3056	25.6023	25.2406	25.3495	25.7988
978	P21796;C9JI87	P21796	Voltage-dependent anion-selective channel protein 1	VDAC1	P21796	2	8	8	8	50.5	50.5	50.5	30.772	0	66.887	3457500000	57	203380000		+								-0.206656	0.101215	1	-0.0630143	0.00948702	1	-0.28148	0.563985	0.853726		22.3764	26.4882	26.8526	22.0025	26.9058	26.998	26.0172	26.9176	28.0227	26.2958	27.684	27.5976
962	P18754;P18754-2;C9JRH2;C9J3R0;C9JMJ4;C9JQZ4;C9JW69	P18754;P18754-2;C9JRH2;C9J3R0;C9JMJ4;C9JQZ4;C9JW69	Regulator of chromosome condensation	RCC1	P18754;P18754-2;C9JRH2;C9J3R0;C9JMJ4;C9JQZ4;C9JW69	7	4	4	4	12.8	12.8	12.8	44.969	0	4.1472	599410000	15	35259000		+								-0.725663	0.389812	0.920474	-0.122845	0.0273121	1	-0.282427	0.326687	0.913208		21.6064	24.8534	24.2185	21.41	24.7734	24.8633	23.6786	21.6797	24.1786	23.6008	23.8809	24.2322
1252	P62258;P62258-2;B4DJF2;I3L3T1;K7EM20;K7EIT4;I3L0W5	P62258;P62258-2	14-3-3 protein epsilon	YWHAE	P62258;P62258-2	7	19	19	18	72.9	72.9	72.9	29.174	0	323.31	35722000000	215	2101300000		+								0.331722	0.498928	0.913181	-0.475482	0.189082	1	-0.286215	0.564531	0.851903		27.5685	29.9531	29.7661	28.4225	29.9794	30.3122	29.429	29.7715	30.1639	29.1642	29.3708	29.8342
1371	Q12931-2;Q12931;I3L0K7;I3L253;I3L2D5;I3L239	Q12931-2;Q12931;I3L0K7	Heat shock protein 75 kDa, mitochondrial	TRAP1	Q12931-2;Q12931;I3L0K7	6	11	11	11	30.6	30.6	30.6	74.267	0	33.481	941070000	40	26141000		+								0.691832	0.244488	0.973552	-0.684754	0.193108	1	-0.286546	0.266575	0.894605		21.4076	25.1665	24.4052	22.8887	24.9768	25.1679	23.6474	24.6726	26.4166	23.5743	23.3285	25.7583
1133	P48735-2;P48735;H0YL11	P48735-2;P48735;H0YL11	Isocitrate dehydrogenase [NADP], mitochondrial	IDH2	P48735-2;P48735;H0YL11	3	7	7	7	21.5	21.5	21.5	45.179	0	9.323	1195500000	35	54341000		+								-0.40288	0.271302	0.983606	-0.12922	0.0206358	1	-0.286665	1.4368	0.636098		21.2812	25.423	25.5069	21.0955	25.714	25.7893	23.7929	25.4911	25.051	24.8068	24.9442	25.7927
1173	P52292;J3QLL0;J3KS65;J3QL07	P52292	Importin subunit alpha-1	KPNA2	P52292	4	14	14	14	50.5	50.5	50.5	57.861	0	239.12	4834500000	91	241730000		+								0.420146	0.246302	0.979109	-0.834402	0.39036	1	-0.287644	0.280279	0.903011		25.2004	28.0583	27.3126	27.1283	28.0237	27.9224	25.7543	27.2465	27.218	26.4097	25.4802	27.0686
1148	P49736;H0Y8E6;F8WDM3	P49736;H0Y8E6	DNA replication licensing factor MCM2	MCM2	P49736;H0Y8E6	3	11	11	11	15.8	15.8	15.8	101.89	0	17.532	721190000	33	16391000	+	+								-0.229862	0.143671	1	-0.503618	0.0896193	1	-0.288406	0.0703556	0.958805		20.9238	26.4415	23.8386	21.8578	25.0764	25.7805	22.661	24.2969	23.7912	23.2465	23.7567	24.4355
663	K7ELC2;P62841;K7EM56;A0A0B4J2B4;K7EJ78;S4R417;K7EQJ5;S4R456	K7ELC2;P62841;K7EM56;A0A0B4J2B4;K7EJ78;S4R417;K7EQJ5	40S ribosomal protein S15	RPS15	K7ELC2;P62841;K7EM56;A0A0B4J2B4;K7EJ78;S4R417;K7EQJ5	8	3	3	3	44.7	44.7	44.7	17.723	0	184.36	2652200000	30	378890000		+								0.329973	0.277199	0.980434	-0.101844	0.0848356	1	-0.292279	0.207045	0.917084		26.8847	26.126	25.8869	26.6057	26.7887	25.8088	27.3259	26.9959	26.0504	26.5848	26.8851	25.9124
563	H0Y6E7;H3BT71;P38159;P38159-2;Q96E39;H3BR27;H3BUY5;P38159-3;A0A1B0GUK8;O75526;H3BNC1;Q8N7X1	H0Y6E7;H3BT71;P38159;P38159-2;Q96E39	RNA-binding motif protein, X chromosome;RNA-binding motif protein, X chromosome, N-terminally processed;RNA binding motif protein, X-linked-like-1	RBMX;RBMXL1	H0Y6E7;H3BT71;P38159;P38159-2;Q96E39	12	7	7	7	26	26	26	31.745	0	16.676	1297100000	30	72063000		+								-0.979349	0.294684	0.963075	0.0352465	0.013135	1	-0.292689	0.254319	0.899485		26.3792	23.8915	24.3983	25.6881	24.1045	24.7708	21.7907	25.5944	25.1276	24.7124	24.3726	26.3659
1190	P54136;P54136-2;E5RJM9;E5RH09	P54136;P54136-2	Arginine--tRNA ligase, cytoplasmic	RARS	P54136;P54136-2	4	17	17	17	34.4	34.4	34.4	75.378	0	92.521	1552600000	69	41963000		+								-0.175364	0.300615	0.978477	-1.18215	0.290817	1	-0.296924	0.301549	0.924676		20.8977	25.7785	25.0612	23.8503	25.6603	25.7733	26.4856	26.2509	26.4517	26.694	26.1344	26.8859
1294	P63241;P63241-2;I3L397;I3L504;Q6IS14;F8WCJ1;C9J7B5;C9J4W5;Q9GZV4	P63241;P63241-2;I3L397;I3L504;Q6IS14	Eukaryotic translation initiation factor 5A-1;Eukaryotic translation initiation factor 5A;Eukaryotic translation initiation factor 5A-1-like	EIF5A;EIF5AL1	P63241;P63241-2;I3L397;I3L504;Q6IS14	9	11	11	11	78.6	78.6	78.6	16.832	0	323.31	9706500000	120	1213300000		+								-0.156492	0.41371	0.98459	-0.910035	0.451084	1	-0.296993	1.40937	0.633008		25.7444	28.2395	28.2786	27.8805	28.4989	28.6132	27.8455	28.3211	28.2566	28.1789	28.3794	28.3344
964	P19338;H7BY16	P19338;H7BY16	Nucleolin	NCL	P19338;H7BY16	2	15	15	15	22	22	22	76.613	0	154.23	8260900000	79	236030000		+								-0.781155	0.651604	0.748596	-0.980587	0.29526	1	-0.300331	0.376971	0.894152		24.4982	28.382	27.9389	26.8393	28.2613	28.6603	26.7321	26.8383	28.2303	28.1015	27.5963	28.4463
927	P13010;C9JZ81;H7C0H9	P13010	X-ray repair cross-complementing protein 5	XRCC5	P13010	3	34	34	34	60	60	60	82.704	0	323.31	19832000000	241	521890000		+								-0.220245	0.224394	0.975026	-0.747628	0.252336	1	-0.300877	0.934856	0.676421		26.1835	29.2991	29.2038	27.8246	29.4503	29.6543	28.4453	28.8679	29.6531	28.9263	29.276	29.4248
929	P13639;M0R0I6	P13639	Elongation factor 2	EEF2	P13639	2	42	42	41	58.3	58.3	57.1	95.337	0	323.31	47153000000	434	1047800000		+								-0.0562127	0.0767007	0.998041	-0.622312	0.536116	1	-0.302097	0.397096	0.893792		28.9703	30.6271	30.0926	30.2331	30.7621	30.5617	29.7876	30.2635	30.5638	30.0831	30.2002	30.5003
958	P17987;E7EQR6;E7ERF2;F5H282;F5GZ03;F5H136;F5GZI8;F5H726;F5H676;F5H7Y1;F5GYL4	P17987;E7EQR6;E7ERF2;F5H282	T-complex protein 1 subunit alpha	TCP1	P17987;E7EQR6;E7ERF2;F5H282	11	27	27	27	68.9	68.9	68.9	60.343	0	323.31	18680000000	217	602590000		+								0.160121	0.280431	0.974558	-0.505205	0.318972	1	-0.306931	1.78552	0.631724		27.6094	29.2572	29.2429	28.5111	29.5961	29.5178	28.7015	28.8599	29.3192	28.5286	28.9207	28.9509
1436	Q15366-3;Q15366-4;Q15366-6;Q15366-2;Q15366-5;Q15366;Q15366-7;Q15366-8;F8VXH9;F8W0G4;F8W1G6;F8VRH0;E9PFP8;P57721-5;P57721-4;P57721;H3BND9;H3BSS4;J3QT27;P57721-2;P57721-3;F8VTZ0;H3BSP4	Q15366-3;Q15366-4;Q15366-6;Q15366-2;Q15366-5;Q15366;Q15366-7;Q15366-8;F8VXH9;F8W0G4	Poly(rC)-binding protein 2	PCBP2	Q15366-3;Q15366-4;Q15366-6;Q15366-2;Q15366-5;Q15366;Q15366-7;Q15366-8;F8VXH9;F8W0G4	23	14	14	2	66.6	66.6	7.2	38.221	0	323.31	10313000000	126	606620000		+								-0.16303	0.130187	1	-1.79515	0.291906	1	-0.313263	0.723372	0.769487		21.1433	28.1918	28.1094	25.9022	28.3094	28.6183	27.5561	27.7928	28.4286	27.3307	28.4906	28.4453
4	A0A024RA52;P25787;H3BT36;C9JCK5;H7C402	A0A024RA52;P25787	Proteasome subunit alpha type;Proteasome subunit alpha type-2	PSMA2	A0A024RA52;P25787	5	5	5	5	29.5	29.5	29.5	25.898	0	66.482	1839700000	42	141510000		+								-0.755514	0.32578	0.941845	-1.09829	0.316014	1	-0.31408	0.268871	0.899786		21.2985	25.4681	24.9384	23.9653	25.1826	25.8521	21.7199	23.7369	24.783	23.6665	24.0859	24.7538
1531	Q86VP6;Q86VP6-2;A0A0C4DGH5;H0YH27;Q86VP6-3	Q86VP6;Q86VP6-2;A0A0C4DGH5	Cullin-associated NEDD8-dissociated protein 1	CAND1	Q86VP6;Q86VP6-2;A0A0C4DGH5	5	29	29	29	39.7	39.7	39.7	136.37	0	323.31	5789100000	141	93373000	+	+								-0.089639	0.111409	1	-0.683837	0.239226	1	-0.316386	0.497393	0.867582		24.9962	28.0689	27.6373	26.4149	28.2746	28.0644	26.6804	27.3497	27.5619	27.0868	27.2728	27.5013
81	A0A0A0MR02;P45880-2;P45880;P45880-1;Q5JSD2;Q5JSD1;A2A3S1	A0A0A0MR02;P45880-2;P45880;P45880-1;Q5JSD2;Q5JSD1	Voltage-dependent anion-selective channel protein 2	VDAC2	A0A0A0MR02;P45880-2;P45880;P45880-1;Q5JSD2;Q5JSD1	7	7	7	7	33	33	33	30.348	0	11.479	777080000	19	55506000		+								1.19187	0.523999	0.833685	-1.62873	0.501665	1	-0.318971	0.408059	0.898553		20.5655	24.7948	24.7694	24.8137	24.8077	25.3944	24.2414	25.6742	26.2921	24.5267	22.704	25.4014
985	Q32Q12;P22392-2;P22392;J3KPD9;E7ERL0;O60361;E5RHP0;F6XY72;C9K028	Q32Q12;P22392-2;P22392;J3KPD9;E7ERL0;O60361	Nucleoside diphosphate kinase;Nucleoside diphosphate kinase B;Putative nucleoside diphosphate kinase	NME1-NME2;NME2;NME1;NME2P1	Q32Q12;P22392-2;P22392;J3KPD9;E7ERL0;O60361	9	11	11	5	61	61	21.6	32.642	0	323.31	26226000000	134	1380300000		+								-0.179479	0.27912	0.972198	-0.621104	0.173974	1	-0.319658	0.364091	0.889069		26.4687	29.8355	29.6157	27.6927	29.7363	30.3542	28.6487	28.8445	29.4363	29.1473	28.9803	29.3403
1473	Q58FF8	Q58FF8	Putative heat shock protein HSP 90-beta 2	HSP90AB2P	Q58FF8	1	9	1	1	22	3.9	3.9	44.348	0	67.541	3236200000	39	161810000		+								0.0963345	0.242034	0.999315	-1.73914	0.461845	1	-0.321483	0.687374	0.763496		21.4251	26.3659	26.1565	25.9996	26.4441	26.7213	25.879	25.6786	25.9891	25.8446	25.4996	25.9136
485	E9PRY8;P29692-2;A0A087X1X7;H0YE72;H0YE58;E9PKH7;E9PNC8;E9PPY1;E9PJV8;E9PN56;E9PN71;E9PRL0;E9PQR8;E9PQC9	E9PRY8;P29692-2;A0A087X1X7	Elongation factor 1-delta	EEF1D	E9PRY8;P29692-2;A0A087X1X7	14	14	14	2	23	23	4	76.569	0	229.14	2892300000	79	93299000		+								0.443482	0.389779	0.940207	-0.886472	0.142946	1	-0.321706	0.304506	0.9205		20.2133	26.2102	25.4727	22.2293	26.2897	26.0367	26.4315	26.2687	27.0574	25.5233	25.9727	26.9311
627	J3KPP4;O95232;D6RDI2;D6RHH0;U3KQT3;E7EN55;C9JL41;O95232-2	J3KPP4;O95232;D6RDI2	Luc7-like protein 3	LUC7L3	J3KPP4;O95232;D6RDI2	8	5	5	5	14.9	14.9	14.9	58.22	0	67.585	1394800000	34	66418000		+								0.381921	0.34012	0.961169	-0.29692	0.244313	1	-0.323035	0.670127	0.763885		25.9365	25.072	24.7353	26.1812	25.1644	25.289	26.841	26.7046	25.6572	26.4611	25.5139	26.0821
1514	Q7L2H7;Q7L2H7-2;H0YCQ8;J3KNJ2;E9PN86;E9PRY0;E7ESM3	Q7L2H7;Q7L2H7-2;H0YCQ8	Eukaryotic translation initiation factor 3 subunit M	EIF3M	Q7L2H7;Q7L2H7-2;H0YCQ8	7	7	7	7	34.2	34.2	34.2	42.502	0	309.51	992660000	26	55148000		+								0.872006	0.317143	0.94237	-0.307928	0.0905164	1	-0.324389	0.489892	0.8683		23.346	26.1207	25.6241	23.621	26.1693	26.2243	24.2756	21.4991	24.5019	22.3813	21.6482	23.6311
1421	Q15019;Q15019-3;Q15019-2;B5MCX3;H7C2Y0;C9J2Q4;C9J938;C9JB25;C9IY94;C9IZU3;H7C310;A0A1B0GXJ2;C9JFT1;F8WB65;B5MD47;C9JZI2;C9JQJ4;H7C1T1;C9JT15;C9JSE7	Q15019;Q15019-3;Q15019-2;B5MCX3;H7C2Y0	Septin-2	2019-09-02	Q15019;Q15019-3;Q15019-2;B5MCX3;H7C2Y0	20	11	11	11	49.3	49.3	49.3	41.487	0	92.184	1774200000	44	84484000		+								0.0828571	0.0602197	1	-0.475926	0.0758161	1	-0.326091	0.524985	0.852369		20.6107	25.5619	25.4441	21.3863	25.6024	26.0559	25.4138	25.2503	25.7297	24.5883	25.39	26.1669
153	A0A0U1RRM4;P26599;P26599-2;P26599-3;A6NLN1;A0A0D9SF20;K7EKJ7;K7EK45;K7ES59;A0A087WU68;K7ELW5;A0A087WUW5;X6R242;O95758-1;O95758-6;O95758-2;O95758;O95758-5;O95758-4	A0A0U1RRM4;P26599;P26599-2;P26599-3;A6NLN1	Polypyrimidine tract-binding protein 1	PTBP1	A0A0U1RRM4;P26599;P26599-2;P26599-3;A6NLN1	19	17	17	17	51.4	51.4	51.4	62.463	0	323.31	18877000000	190	943860000		+								0.0259501	0.017092	0.997242	-1.14339	0.381972	1	-0.326962	0.71717	0.764341		25.7914	29.5124	29.2461	28.5676	29.8094	29.603	28.4804	29.285	29.8715	28.5859	29.55	29.4232
1405	Q14232;F5H0D0;Q14232-2;H0YGG4	Q14232;F5H0D0;Q14232-2	Translation initiation factor eIF-2B subunit alpha	EIF2B1	Q14232;F5H0D0;Q14232-2	4	4	4	4	18.7	18.7	18.7	33.712	0	4.191	370580000	10	23161000		+								0.705701	1.16779	0.432882	-0.199778	0.0540322	1	-0.327394	0.356648	0.893191		21.4996	24.3117	23.6317	21.4441	24.2585	24.3396	23.4422	24.0132	24.3881	23.3827	23.1498	23.1938
883	P09417;P09417-2;B7Z415;D6RGG7;H0Y8F7;D6RHJ7	P09417;P09417-2;B7Z415;D6RGG7	Dihydropteridine reductase	QDPR	P09417;P09417-2;B7Z415;D6RGG7	6	5	5	5	29.9	29.9	29.9	25.789	0	5.5155	327580000	12	23399000		+								-0.240311	0.467315	0.932067	0	NaN	1	-0.327511	0.0893036	0.939672		21.7191	21.2593	23.6232	21.7577	23.0879	22.4497	24.1117	23.9971	24.1807	24.3477	23.9574	24.7054
926	P12956;B1AHC9;P12956-2	P12956;B1AHC9;P12956-2	X-ray repair cross-complementing protein 6	XRCC6	P12956;B1AHC9;P12956-2	3	25	25	25	45.5	45.5	45.5	69.842	0	323.31	15386000000	210	480800000		+								-0.11522	0.0660581	1	-0.835222	0.146548	1	-0.329008	0.441482	0.886036		23.5393	28.9916	28.4407	25.387	28.9912	29.099	27.4029	28.5127	29.2351	28.5113	27.9859	28.9993
807	P00491;G3V2H3;G3V5M2	P00491;G3V2H3;G3V5M2	Purine nucleoside phosphorylase	PNP	P00491;G3V2H3;G3V5M2	3	3	3	3	12.8	12.8	12.8	32.118	0	3.0175	295910000	4	16439000		+								2.76146	1.38656	0.196104	-0.28382	0.102906	1	-0.329475	0.217427	0.902721		20.9867	22.5589	23.2683	21.1792	23.6551	22.831	26.7888	25.8263	23.6783	22.4015	22.8141	22.7934
15	A0A087WTP3;Q92945;M0R0I5;M0QYH3;M0QXW7;M0R3J3	A0A087WTP3;Q92945	Far upstream element-binding protein 2	KHSRP	A0A087WTP3;Q92945	6	11	11	11	24.5	24.5	24.5	73.027	0	22.782	1650300000	43	48539000		+								1.52536	0.878137	0.472108	-0.942068	0.221457	1	-0.330826	0.122029	0.95133		21.6326	26.3618	25.1441	23.7972	25.3863	26.7813	23.911	24.2668	25.7799	21.9926	23.5828	23.8063
1221	P60866;P60866-2;G3XAN0;E5RIP1;E5RJX2	P60866;P60866-2;G3XAN0	40S ribosomal protein S20	RPS20	P60866;P60866-2;G3XAN0	5	5	5	5	40.3	40.3	40.3	13.373	0	77.811	5993000000	53	1198600000		+								-0.104691	0.128957	1	1.57828	0.347835	1	-0.332394	0.306654	0.917021		27.2015	27.2791	26.8647	21.8019	27.7466	27.0619	27.106	26.9382	26.2605	26.8305	27.1485	26.6398
1356	Q07021;I3L3Q7;I3L3B0	Q07021;I3L3Q7;I3L3B0	Complement component 1 Q subcomponent-binding protein, mitochondrial	C1QBP	Q07021;I3L3Q7;I3L3B0	3	6	6	6	37.2	37.2	37.2	31.362	0	276.39	3056000000	49	235080000		+								-0.328082	0.287177	0.988794	0.852081	0.164459	1	-0.335109	2.26513	0.469765		24.7282	26.6742	26.6899	21.5018	26.9937	27.0407	26.0979	26.339	26.8165	26.0129	27.4311	26.7936
1156	P50395;P50395-2;Q5SX87;Q5SX91;V9GYF8;Q5SX90;Q5SX86;V9GYJ7	P50395;P50395-2;Q5SX87	Rab GDP dissociation inhibitor beta	GDI2	P50395;P50395-2;Q5SX87	8	20	20	16	61.1	61.1	50.6	50.663	0	323.31	9965200000	136	355900000		+								0.200238	0.188467	0.995759	-0.883647	0.297607	1	-0.335687	0.390667	0.889733		25.1248	28.6451	28.0237	27.1044	28.5851	28.7551	27.1244	27.7358	28.1626	27.7636	26.9293	27.7292
1130	P48047;A0A494C0K9;H7C0C1;H7C068;H7C086	P48047;A0A494C0K9;H7C0C1	ATP synthase subunit O, mitochondrial	ATP5O	P48047;A0A494C0K9;H7C0C1	5	8	8	8	50.2	50.2	50.2	23.277	0	55.187	2443500000	48	203620000		+								0.035998	0.0347704	0.999219	1.25521	0.257324	1	-0.337616	1.65393	0.614791		24.8456	25.8287	25.7859	20.4047	26.0985	26.1913	25.105	25.3634	26.0837	25.2348	25.3497	25.8595
810	P00558;P00558-2;P07205	P00558;P00558-2	Phosphoglycerate kinase 1	PGK1	P00558;P00558-2	3	22	22	22	63.3	63.3	63.3	44.614	0	323.31	18321000000	201	678570000		+								-0.349541	0.309775	0.991667	-1.83242	0.434234	1	-0.33794	0.381733	0.892839		23.6396	29.2529	28.676	28.461	29.139	29.4658	28.0966	28.3376	29.3349	28.5083	28.8986	29.4109
1172	P52209;P52209-2;K7EPF6;K7EM49;K7ELN9;K7EMN2	P52209;P52209-2	6-phosphogluconate dehydrogenase, decarboxylating	PGD	P52209;P52209-2	6	17	17	17	61.9	61.9	61.9	53.139	0	323.31	5045600000	109	210230000		+								-0.302961	0.208862	0.977747	-0.833066	0.284056	1	-0.338895	0.423106	0.893876		24.6637	28.0489	27.496	26.4851	28.2311	27.9916	26.5053	27.1393	28.1386	27.1858	27.3519	28.1543
1764	Q9UK76;Q9UK76-3;J3KT51;Q9UK76-2;J3KSH8	Q9UK76;Q9UK76-3;J3KT51;Q9UK76-2	Hematological and neurological expressed 1 protein;Hematological and neurological expressed 1 protein, N-terminally processed	HN1	Q9UK76;Q9UK76-3;J3KT51;Q9UK76-2	5	6	6	6	65.6	65.6	65.6	16.014	0	82.178	4738300000	50	592290000		+								-0.0951029	0.122811	1	-0.499608	0.258258	1	-0.340919	0.684188	0.771895		25.7581	27.7805	27.4112	26.5751	27.9233	27.9503	26.3804	25.8683	26.5923	26.0456	26.3988	26.6819
1059	P31939;P31939-2;H7C1S2;C9JLK0;F8WEF0	P31939;P31939-2	Bifunctional purine biosynthesis protein PURH;Phosphoribosylaminoimidazolecarboxamide formyltransferase;IMP cyclohydrolase	ATIC	P31939;P31939-2	5	19	19	19	51	51	51	64.615	0	154.3	3870900000	79	101870000		+								1.49152	0.639264	0.734946	-1.6864	0.354083	1	-0.341089	0.517153	0.85666		21.7021	27.6284	27.1571	26.0791	27.8137	27.654	26.3566	26.7107	27.1056	26.0959	23.1809	26.4215
586	H0YMA1;H0YMZ1;H0YL69;P25789;H0YLC2;H0YMI6;H0YKT8;H0YN18;H0YKS0;P25789-2;H0YMV3;H0YLS6	H0YMA1;H0YMZ1;H0YL69;P25789;H0YLC2;H0YMI6;H0YKT8;H0YN18;H0YKS0;P25789-2	Proteasome subunit alpha type;Proteasome subunit alpha type-4;Proteasome subunit beta type	PSMA4	H0YMA1;H0YMZ1;H0YL69;P25789;H0YLC2;H0YMI6;H0YKT8;H0YN18;H0YKS0;P25789-2	12	7	7	7	54.5	54.5	54.5	23.27	0	32.802	1353500000	28	135350000		+								1.35603	0.621732	0.715184	-1.26779	0.493246	1	-0.34273	0.143879	0.951052		22.1145	25.9653	24.3294	25.2324	25.3867	25.5935	24.726	24.2712	25.5427	22.2517	22.9615	25.2585
1655	Q99714;Q99714-2;Q5H928	Q99714;Q99714-2;Q5H928	3-hydroxyacyl-CoA dehydrogenase type-2	HSD17B10	Q99714;Q99714-2;Q5H928	3	11	11	11	73.9	73.9	73.9	26.923	0	129.18	3406600000	62	243330000		+								0.134437	0.120356	1	0.0595709	0.0097453	1	-0.342912	0.428934	0.888926		22.3676	26.268	25.6827	21.503	26.3879	26.2487	26.3275	26.8237	27.3808	26.1956	26.8179	27.1153
1243	P61978;P61978-2;S4R457;S4R359	P61978;P61978-2	Heterogeneous nuclear ribonucleoprotein K	HNRNPK	P61978;P61978-2	4	17	17	1	46	46	7.8	50.976	0	145.69	12608000000	150	548160000	+	+								-0.241584	0.347154	0.991689	-0.619764	0.289375	1	-0.343803	0.750149	0.716561		26.614	28.9493	28.661	27.7857	29.2357	29.0621	27.1107	27.7202	28.075	27.8894	27.7618	27.9795
1605	Q93034;H0YCA0;E9PP19	Q93034	Cullin-5	CUL5	Q93034	3	49	49	49	68.1	68.1	68.1	90.954	0	323.31	69500000000	562	1510900000	+	+								-0.176277	0.106228	1	-0.584469	0.295802	1	-0.345493	0.220267	0.899622		31.0732	29.3579	30.4836	32.1357	30.2404	30.2921	32.3766	31.2396	30.7422	32.1075	31.8383	30.9413
1274	P62857	P62857	40S ribosomal protein S28	RPS28	P62857	1	4	4	4	40.6	40.6	40.6	7.8409	0	7.2652	1202400000	18	400800000		+								-0.427832	0.493978	0.911932	-0.701871	0.829253	1	-0.34553	0.279042	0.91787		24.8233	25.327	24.7619	26.2378	25.7451	25.0348	25.5455	24.2952	24.9024	25.5428	25.1587	25.3251
1360	Q08257-3;Q08257;C9JH92;A6NP24;Q08257-2	Q08257-3;Q08257;C9JH92;A6NP24;Q08257-2	Quinone oxidoreductase	CRYZ	Q08257-3;Q08257;C9JH92;A6NP24;Q08257-2	5	6	6	6	36.3	36.3	36.3	31.528	0	6.9062	227340000	11	13373000		+								0	NaN	1	-1.17529	0.481479	1	-0.346857	0.539453	0.845276		20.7574	23.6125	24.0922	23.5896	24.1644	24.234	21.2888	23.3266	22.4004	21.3176	21.8591	22.3606
989	P23284	P23284	Peptidyl-prolyl cis-trans isomerase B	PPIB	P23284	1	6	6	6	33.3	33.3	33.3	23.742	0	19.596	1006600000	24	83883000		+								-0.345492	0.306314	0.992562	-0.735043	0.14819	1	-0.349652	0.298582	0.92052		20.6121	25.2319	24.8242	22.118	24.9974	25.758	24.5271	25.0604	25.6121	25.3462	24.8654	26.0245
1446	Q15631;E9PGT1;H7C1D4;Q15631-2;A0A0J9YVW2	Q15631;E9PGT1;H7C1D4;Q15631-2	Translin	TSN	Q15631;E9PGT1;H7C1D4;Q15631-2	5	6	6	6	41.7	41.7	41.7	26.183	0	30.687	473230000	14	36402000		+								0	NaN	1	-0.201433	0.132517	1	-0.350192	0.269413	0.9028		24.1458	24.8366	25.0291	24.0498	24.8178	25.7482	21.7761	22.409	23.7031	22.6855	22.0062	21.9633
1579	Q8WUM4;Q8WUM4-2;C9IZF9;A0A3B3IT07;Q8WUM4-3	Q8WUM4;Q8WUM4-2	Programmed cell death 6-interacting protein	PDCD6IP	Q8WUM4;Q8WUM4-2	5	5	5	5	11.9	11.9	11.9	96.022	0	24.959	364120000	10	7585800		+								0	NaN	1	-1.59677	0.556099	1	-0.352194	0.379524	0.897168		20.4777	24.5815	23.9141	24.5636	24.5037	24.6963	22.4932	23.133	22.1454	21.9384	22.075	22.9847
276	B1ALA9;P60891;P60891-2;A0A2R8Y7H4;P11908;P11908-2;B7ZB02;H7C540;P21108;B1ALA7;A0A0B4J207;Q15244;A6NMS2;D3YTJ7	B1ALA9;P60891;P60891-2;A0A2R8Y7H4;P11908;P11908-2;B7ZB02;H7C540;P21108	Ribose-phosphate pyrophosphokinase 1;Ribose-phosphate pyrophosphokinase 2;Ribose-phosphate pyrophosphokinase 3	PRPS1;PRPS2;PRPS1L1	B1ALA9;P60891;P60891-2;A0A2R8Y7H4;P11908;P11908-2;B7ZB02;H7C540;P21108	14	6	6	6	25.6	25.6	25.6	31.392	0	35.846	860800000	24	50635000		+								0.708068	1.09085	0.462087	-0.608109	0.209592	1	-0.353708	0.238119	0.902909		22.1697	25.3466	24.275	23.2866	25.1255	25.2035	25.8884	26.1904	25.929	25.8716	24.9534	25.0585
1213	P57088;D6RAA6;J3KN43;D6RBY2;H0Y8N0	P57088;D6RAA6	Transmembrane protein 33	TMEM33	P57088;D6RAA6	5	7	7	7	39.7	39.7	39.7	27.978	0	29.651	1053900000	36	95810000		+								0.596438	0.522974	0.86742	-0.587035	1.09342	1	-0.356936	1.02268	0.663891		24.2821	24.9995	25.0207	25.3294	25.4851	25.2489	24.5145	24.8793	24.5801	23.0862	24.6013	24.497
1344	Q02978;I3L1P8;Q02978-2	Q02978;I3L1P8;Q02978-2	Mitochondrial 2-oxoglutarate/malate carrier protein	SLC25A11	Q02978;I3L1P8;Q02978-2	3	4	4	4	20.7	20.7	20.7	34.061	0	39.523	932810000	28	54871000		+								0.534087	1.95271	0.241565	-0.808397	0.203061	1	-0.3577	0.756161	0.691695		20.2612	23.975	24.2604	21.9709	24.3768	24.574	24.756	24.9533	24.6259	24.3307	24.1	24.3022
1445	Q15459;Q15459-2;F8WC79;F8WB66;H7C1L2	Q15459;Q15459-2	Splicing factor 3A subunit 1	SF3A1	Q15459;Q15459-2	5	8	8	8	16	16	16	88.885	0	38.078	937800000	29	22873000		+								0.928506	0.477071	0.874818	-0.059728	0.0125928	1	-0.359138	0.29121	0.921251		21.2685	24.4574	23.6741	20.7295	24.1962	24.6536	23.9005	24.6118	25.3143	24.3348	22.2045	24.5019
170	A0A1W2PPX5;A0A1W2PQR6;A0A1W2PQB7;A0A1W2PS43;Q14108;A0A1W2PRF6;A0A1W2PPU6;A0A1W2PRS1;A0A1W2PSE4;Q14108-2	A0A1W2PPX5;A0A1W2PQR6;A0A1W2PQB7;A0A1W2PS43;Q14108;A0A1W2PRF6;A0A1W2PPU6;A0A1W2PRS1	Lysosome membrane protein 2	SCARB2	A0A1W2PPX5;A0A1W2PQR6;A0A1W2PQB7;A0A1W2PS43;Q14108;A0A1W2PRF6;A0A1W2PPU6;A0A1W2PRS1	10	3	3	3	9.5	9.5	9.5	49.204	0	5.8085	423260000	12	18403000	+	+								0.413287	0.34008	0.95921	-0.699911	0.252901	1	-0.360001	0.278968	0.921996		22.101	24.8886	24.7298	23.4807	24.703	25.6354	22.9627	23.9318	22.532	22.4411	23.2986	22.447
731	O43237-2;O43237;J3KRI4;J3KSD2;J3KRZ2;H3BUM4	O43237-2;O43237;J3KRI4	Cytoplasmic dynein 1 light intermediate chain 2	DYNC1LI2	O43237-2;O43237;J3KRI4	6	3	3	3	10.6	10.6	10.6	45.004	0	18.804	179040000	5	7784200		+								0	NaN	1	0.147156	0.0882917	1	-0.361693	1.56221	0.615624		23.5829	23.7541	23.8759	22.4181	24.1711	24.1822	22.6089	22.0627	23.2472	22.3838	22.6711	22.4742
555	G8JLB6;P31943;E9PCY7;D6RIU0;D6RBM0;D6RFM3;D6RIT2;E7EQJ0;D6RAM1;E5RGV0;D6R9T0;D6RDU3;D6RJ04;D6RIH9;H0YB39;E7EN40;D6RDL0;H0YBG7;H0YBD7;D6RF17;E5RGH4;D6R9D3;E5RJ94;H0YAQ2	G8JLB6;P31943;E9PCY7;D6RIU0;D6RBM0;D6RFM3;D6RIT2	Heterogeneous nuclear ribonucleoprotein H;Heterogeneous nuclear ribonucleoprotein H, N-terminally processed	HNRNPH1	G8JLB6;P31943;E9PCY7;D6RIU0;D6RBM0;D6RFM3;D6RIT2	24	15	15	10	47.7	47.7	32.2	51.229	0	323.31	5756400000	145	302970000		+								-0.269138	0.420843	0.936663	-0.84201	0.450933	1	-0.364881	1.58445	0.601928		25.0404	27.2445	27.3601	26.8367	27.6508	27.6836	26.6765	27.2104	26.8535	27.307	26.7497	27.4912
1329	Q00839-2;Q00839;A0A1W2PP35;A0A1X7SBS1;Q5RI18;A0A1W2PPS1;A0A1W2PPL4;A0A1W2PPH7;A0A1W2PQL0;A0A1W2PP34;A0A1W2PQ74;A0A1W2PRZ7;A0A1W2PQD4;A0A1W2PRI6;A0A1W2PNG3;A0A087WVI9;A0A1W2PP22	Q00839-2;Q00839;A0A1W2PP35;A0A1X7SBS1;Q5RI18;A0A1W2PPS1;A0A1W2PPL4;A0A1W2PPH7;A0A1W2PQL0;A0A1W2PP34;A0A1W2PQ74;A0A1W2PRZ7	Heterogeneous nuclear ribonucleoprotein U	HNRNPU	Q00839-2;Q00839;A0A1W2PP35;A0A1X7SBS1;Q5RI18;A0A1W2PPS1;A0A1W2PPL4;A0A1W2PPH7;A0A1W2PQL0;A0A1W2PP34;A0A1W2PQ74;A0A1W2PRZ7	17	21	21	21	38.1	38.1	38.1	88.979	0	147.28	6269000000	108	179120000	+	+								-0.0898215	0.0442882	1	-0.949142	0.510439	1	-0.368736	0.982558	0.674066		24.8576	27.2975	27.1276	26.9675	27.6788	27.4838	26.0638	27.8755	28.0357	26.8877	27.5034	27.8534
27	E7ETK0;A0A2R8Y849;A0A087WUS0;A0A2R8YD14;P62847-2;P62847-3;P62847;P62847-4;A0A2R8Y8A0	E7ETK0;A0A2R8Y849;A0A087WUS0;A0A2R8YD14;P62847-2;P62847-3;P62847;P62847-4;A0A2R8Y8A0	40S ribosomal protein S24	RPS24	E7ETK0;A0A2R8Y849;A0A087WUS0;A0A2R8YD14;P62847-2;P62847-3;P62847;P62847-4;A0A2R8Y8A0	9	4	4	4	35.1	35.1	35.1	15.197	0	7.9675	5287200000	50	881210000		+								0.91583	0.24558	0.98594	-0.551174	1.32513	0.911228	-0.373701	0.552677	0.823284		26.045	26.6094	26.1101	26.9512	26.7844	26.6824	26.7935	26.1959	25.8172	26.7365	22.4609	26.8618
1199	Q5VWC4;P55036;P55036-2;A6PVX3;H0Y3Y9;A2A3N6;H0Y561	Q5VWC4;P55036;P55036-2;A6PVX3	26S proteasome non-ATPase regulatory subunit 4	PSMD4	Q5VWC4;P55036;P55036-2;A6PVX3	7	7	7	7	25	25	25	41.079	0	9.5701	611680000	15	40779000		+								-1.13749	0.657454	0.724211	-1.21013	0.306834	1	-0.37567	0.130799	0.955		21.1542	24.6242	26.0517	24.0332	26.3944	25.0329	21.3718	22.8091	22.1029	24.5604	22.5456	22.5902
1184	P53396-2;P53396;P53396-3;K7ESG8;K7EIE7	P53396-2;P53396;P53396-3	ATP-citrate synthase	ACLY	P53396-2;P53396;P53396-3	5	28	28	28	40.8	40.8	40.8	119.77	0	323.31	7566000000	155	128240000		+								-0.363334	0.232821	0.979067	-0.789675	0.166727	1	-0.377542	0.269091	0.905125		23.5833	28.3867	27.3848	25.1972	28.3723	28.1542	26.4532	28.1174	28.2061	27.6917	27.7734	28.4017
694	O00410;O00410-3;H0Y8C6;O00410-2;E7ETV3;C9J875;C9JQT6;C9JZD8;E7ETV8;E7ESZ1;E7EWK4;E7EX05;E7EV12;E7EQT5;H0Y3V4;C9JXE0;C9J583;C9JZ53;F8WF30	O00410;O00410-3;H0Y8C6;O00410-2	Importin-5	IPO5	O00410;O00410-3;H0Y8C6;O00410-2	19	29	29	28	41.8	41.8	40.7	123.63	0	259.43	6054300000	145	108110000		+								0.0482909	0.0492077	0.999955	-0.485335	0.148101	1	-0.377557	0.312915	0.915114		25.0262	28.1571	27.267	25.7271	28.0586	28.1206	26.6447	26.2851	27.2726	26.6492	26.4054	27.0029
565	P0DP25;P0DP24;P0DP23;H0Y7A7;E7ETZ0;E7EMB3;F8WBR5;M0QZ52;G3V479;G3V361;Q96HY3;G3V226	P0DP25;P0DP24;P0DP23;H0Y7A7;E7ETZ0;E7EMB3;F8WBR5;M0QZ52;G3V479;G3V361;Q96HY3		CALM2;CALM1;CALM3	P0DP25;P0DP24;P0DP23;H0Y7A7;E7ETZ0;E7EMB3;F8WBR5;M0QZ52;G3V479;G3V361;Q96HY3	12	4	4	4	53	53	53	16.837	0	253.87	2401200000	18	266800000		+								-0.118945	0.118867	1	-0.641177	0.409037	1	-0.37893	0.385985	0.896		24.3505	26.2601	25.7855	25.5162	26.1207	26.6827	27.0349	26.8093	26.1074	27.1838	26.3727	26.752
1771	Q9UMS4;F5GY56;H0YGF3;F5H2I0	Q9UMS4;F5GY56	Pre-mRNA-processing factor 19	PRPF19	Q9UMS4;F5GY56	4	8	8	8	25.2	25.2	25.2	55.18	0	13.326	1517400000	32	79863000		+								-0.0581608	0.0990223	1	-0.250446	0.285504	1	-0.379311	0.434294	0.877211		25.4885	26.0312	25.766	25.4812	25.9771	26.5787	25.3021	25.9789	25.7051	25.7197	25.5894	25.8515
802	P00367;P00367-2;P00367-3;P49448	P00367;P00367-2;P00367-3;P49448	Glutamate dehydrogenase 1, mitochondrial;Glutamate dehydrogenase 2, mitochondrial	GLUD1;GLUD2	P00367;P00367-2;P00367-3;P49448	4	8	8	8	24	24	24	61.397	0	10.652	429550000	19	13017000		+								-0.329816	0.159077	1	-0.69076	0.182215	1	-0.379757	0.303981	0.915647		20.8774	24.219	24.417	22.1902	24.2476	25.1479	22.451	24.291	24.8408	23.85	23.96	24.7622
1230	X6RFL8;P61106	X6RFL8;P61106	Ras-related protein Rab-14	RAB14	X6RFL8;P61106	2	5	5	5	31.5	31.5	31.5	20.409	0	5.6654	495960000	21	35426000		+								-0.847324	0.413974	0.916842	-0.331949	0.0871979	1	-0.379961	0.894833	0.696047		21.362	24.088	24.2131	21.598	24.6673	24.3938	22.2198	24.7793	24.5012	24.1545	25.2499	24.6379
1302	P68032;P63267;P68133;P62736;A6NL76;F6UVQ4;F6QUT6;F8WB63;B8ZZJ2;C9JFL5;P63267-2	P68032;P63267;P68133;P62736;A6NL76;F6UVQ4;F6QUT6;F8WB63;B8ZZJ2;C9JFL5;P63267-2	Actin, alpha cardiac muscle 1;Actin, gamma-enteric smooth muscle;Actin, alpha skeletal muscle;Actin, aortic smooth muscle	ACTC1;ACTG2;ACTA1;ACTA2	P68032;P63267;P68133;P62736;A6NL76;F6UVQ4;F6QUT6;F8WB63;B8ZZJ2;C9JFL5;P63267-2	11	20	4	3	45.6	13.8	6.1	42.019	0	139.45	23080000000	70	1154000000	+	+								0.00686137	0.00525435	0.995933	-0.369518	0.151572	1	-0.381063	1.08993	0.646534		27.1439	29.1657	28.9365	27.4904	29.4152	29.4491	29.5507	28.8207	29.0251	29.8568	28.6814	28.8377
303	H0YHC3;F8W118;F8VUX1;F8VY35;F8VV59;B7Z9C2;F8W0J6;F5H4R6;H0YIV4;P55209-3;P55209-2;P55209;H0YH88;F8W020;F8VXI6;F8W543;F8VRJ2;F8VVB5;B7Z4K9	H0YHC3;F8W118;F8VUX1;F8VY35;F8VV59;B7Z9C2;F8W0J6;F5H4R6;H0YIV4;P55209-3;P55209-2;P55209;H0YH88;F8W020;F8VXI6;F8W543;F8VRJ2	Nucleosome assembly protein 1-like 1	NAP1L1	H0YHC3;F8W118;F8VUX1;F8VY35;F8VV59;B7Z9C2;F8W0J6;F5H4R6;H0YIV4;P55209-3;P55209-2;P55209;H0YH88;F8W020;F8VXI6;F8W543;F8VRJ2	19	7	5	5	49	43.4	43.4	23.417	0	23.199	3264700000	46	326470000		+								0.0966988	0.07918	1	-2.02091	0.513211	1	-0.382525	0.194341	0.919635		20.8397	26.5508	25.1972	26.1374	26.0807	26.4324	26.7171	26.5138	27.216	26.9985	25.9732	27.1851
417	E5RGX5;Q93045;Q93045-2	E5RGX5;Q93045;Q93045-2	Stathmin;Stathmin-2	STMN2	E5RGX5;Q93045;Q93045-2	3	3	1	1	17.3	6	6	19.574	0	3.9652	5856300000	16	585630000		+								-2.74911	1.1504	0.289347	-2.11761	0.494818	1	-0.388247	0.226968	0.895143		21.269	26.6724	26.8448	26.8453	27.7568	26.5368	22.0829	25.4097	25.4568	27.1746	26.8167	27.2055
1754	Q9UHB9-4;Q9UHB9-2;Q9UHB9;Q9UHB9-3	Q9UHB9-4;Q9UHB9-2;Q9UHB9;Q9UHB9-3	Signal recognition particle subunit SRP68	SRP68	Q9UHB9-4;Q9UHB9-2;Q9UHB9;Q9UHB9-3	4	6	6	6	16.3	16.3	16.3	66.107	0	9.218	424640000	22	12868000		+								0.352436	0.581639	0.890161	-0.460714	0.402826	1	-0.389749	1.19836	0.659376		22.9806	24.1893	24.0138	23.5833	24.5454	24.4372	24.1193	24.473	24.24	24.3762	23.5152	23.8836
1609	Q96AG4;I3L223	Q96AG4	Leucine-rich repeat-containing protein 59	LRRC59	Q96AG4	2	6	6	6	26.1	26.1	26.1	34.93	0	232.42	1947400000	36	139100000		+								-0.98988	1.28868	0.3128	-1.45279	0.422788	1	-0.392567	0.279708	0.925855		21.9717	26.6499	25.6679	25.545	26.3979	26.705	24.6558	24.8523	25.4099	25.4664	25.9838	26.4374
1624	Q96HS1;Q96HS1-2;F5GXG4	Q96HS1;Q96HS1-2	Serine/threonine-protein phosphatase PGAM5, mitochondrial	PGAM5	Q96HS1;Q96HS1-2	3	3	3	3	14.5	14.5	14.5	32.004	0	2.259	237370000	8	11869000		+								0.475098	1.75701	0.313333	-0.901991	0.557152	1	-0.392725	0.299152	0.911924		21.2569	22.735	23.6589	23.1774	23.7333	23.4461	23.7141	23.7838	24.1008	23.3664	23.4424	23.3645
211	A0A3B3IU45;A0A3B3IT92;P33991;A0A3B3ITP6;E5RG31;A0A3B3IS57;A0A3B3IRR8	A0A3B3IU45;A0A3B3IT92;P33991;A0A3B3ITP6;E5RG31;A0A3B3IS57	DNA replication licensing factor MCM4	MCM4	A0A3B3IU45;A0A3B3IT92;P33991;A0A3B3ITP6;E5RG31;A0A3B3IS57	7	14	14	14	25.3	25.3	25.3	91.19	0	236.99	1454100000	48	33816000		+								-0.0976448	0.0222627	0.997968	-0.329503	0.0561127	1	-0.393872	0.184678	0.926015		21.6985	26.5522	25.0518	21.8992	26.2738	26.1179	22.1109	24.6405	25.6038	24.899	22.1931	25.5561
1684	Q9H0U4;E9PLD0;Q92928	Q9H0U4;E9PLD0;Q92928	Ras-related protein Rab-1B;Putative Ras-related protein Rab-1C	RAB1B;RAB1C	Q9H0U4;E9PLD0;Q92928	3	6	6	2	45.8	45.8	18.9	22.171	0	37.626	2509900000	42	167320000		+								-0.603309	1.21715	0.451538	-0.565299	1.06865	1	-0.39585	0.410608	0.889952		25.5884	25.8743	26.07	26.4926	26.7167	26.0193	25.4578	26.0594	26.1475	26.3335	26.515	26.6262
1772	Q9UMX0-2;Q9UMX0;Q9UHD9	Q9UMX0-2;Q9UMX0;Q9UHD9	Ubiquilin-1;Ubiquilin-2	UBQLN1;UBQLN2	Q9UMX0-2;Q9UMX0;Q9UHD9	3	4	4	2	12.7	12.7	7.8	59.219	0	19.155	552800000	22	42523000	+	+								0.335866	0.76377	0.818807	-0.545905	0.270548	1	-0.397364	0.404058	0.896521		23.0088	24.9232	24.8167	23.8518	24.902	25.6327	23.5568	24.1427	23.7603	23.4444	23.3218	23.686
834	P04844-2;P04844;Q5JYR7;Q5JYR4;F2Z3K5;Q5JYR3;H0Y5M1	P04844-2;P04844;Q5JYR7	Dolichyl-diphosphooligosaccharide--protein glycosyltransferase subunit 2	RPN2	P04844-2;P04844;Q5JYR7	7	13	13	13	47	47	47	67.723	0	117.51	1977400000	40	79097000		+								0.632798	0.598774	0.811724	-0.157261	0.0583299	1	-0.398584	1.88155	0.476062		24.8813	26.4189	26.5094	24.5559	26.8538	26.8717	24.7903	25.6853	25.9616	24.962	24.2535	25.3233
628	J3KQ32;Q9NTK5;Q9NTK5-2;Q9NTK5-3;C9JTK6;C9JCJ9	J3KQ32;Q9NTK5;Q9NTK5-2;Q9NTK5-3	Obg-like ATPase 1	OLA1	J3KQ32;Q9NTK5;Q9NTK5-2;Q9NTK5-3	6	9	9	9	28.6	28.6	28.6	46.937	0	33.485	1295300000	28	47975000		+								1.95435	1.55987	0.151662	-0.68826	0.200361	1	-0.398709	0.382039	0.902395		23.2187	26.56	26.2092	24.486	26.4341	27.1325	24.0365	25.09	25.4491	22.4832	22.544	23.6853
870	P08243-2;P08243;F8WEJ5;P08243-3;C9J057;C9JT45;C9JLN6;C9JM09	P08243-2;P08243;F8WEJ5;P08243-3;C9J057	Asparagine synthetase [glutamine-hydrolyzing]	ASNS	P08243-2;P08243;F8WEJ5;P08243-3;C9J057	8	7	7	7	17.6	17.6	17.6	62.168	0	6.9649	531360000	16	18977000		+								-0.322542	0.144293	1	0.469629	0.0904956	1	-0.401359	0.129071	0.95768		22.6236	24.1047	25.4434	20.412	24.3448	26.006	24.6627	22.1789	24.6302	23.9277	24.2567	24.255
246	B5MC82;P30046-2;P30046;A6NHG4;J3KQ18	B5MC82;P30046-2;P30046;A6NHG4	D-dopachrome decarboxylase;D-dopachrome decarboxylase-like protein	DDT;DDTL	B5MC82;P30046-2;P30046;A6NHG4	5	3	3	3	19.3	19.3	19.3	17.718	0	11.28	1378000000	25	196860000		+								-0.103048	0.0434293	1	-0.50201	0.0985249	1	-0.406413	0.35334	0.886144		20.741	24.5944	24.8461	21.4342	24.7168	25.5366	24.0533	25.6453	26.1057	24.342	25.7796	25.9919
392	D6RAF8;H0Y8G5;Q14103-3;Q14103;D6RD83;D6RF44;H0YA96;Q14103-4;Q14103-2;D6RBQ9	D6RAF8;H0Y8G5;Q14103-3;Q14103;D6RD83;D6RF44;H0YA96;Q14103-4;Q14103-2;D6RBQ9	Heterogeneous nuclear ribonucleoprotein D0	HNRNPD	D6RAF8;H0Y8G5;Q14103-3;Q14103;D6RD83;D6RF44;H0YA96;Q14103-4;Q14103-2;D6RBQ9	10	5	5	5	22.6	22.6	22.6	23.076	0	24.178	2377900000	40	264210000	+	+								-0.250678	0.243827	0.969072	-1.28963	0.423311	1	-0.406928	0.563985	0.782154		21.8005	25.3925	25.6482	24.8556	26.167	25.6876	26.0116	26.9365	26.4751	26.4561	26.3837	27.3354
1413	Q14677;Q14677-3;Q14677-2	Q14677;Q14677-3;Q14677-2	Clathrin interactor 1	CLINT1	Q14677;Q14677-3;Q14677-2	3	3	3	3	5.6	5.6	5.6	68.259	0	2.7314	94984000	5	4317500		+								-0.930623	0.679673	0.728042	-0.578853	1.72363	0.5055	-0.408192	0.904036	0.667414		22.5561	22.9621	22.6496	23.4763	23.2459	23.1822	22.4157	21.5294	21.8897	22.0892	22.5622	23.9753
1138	P49321;P49321-2;E9PI86;P49321-3;Q5T624;P49321-4;E9PRH9;H0YF33;E9PPR5;E9PPQ8;E9PNB5;H0YDS9;E9PQG5;E9PAU3;E9PKR5;E9PJQ2	P49321;P49321-2;E9PI86;P49321-3;Q5T624;P49321-4;E9PRH9	Nuclear autoantigenic sperm protein	NASP	P49321;P49321-2;E9PI86;P49321-3;Q5T624;P49321-4;E9PRH9	16	18	18	18	35.4	35.4	35.4	85.237	0	323.31	4556300000	68	105960000		+								-0.51713	0.265951	0.990284	-1.14961	0.178546	1	-0.412869	1.78888	0.476776		21.3478	27.5608	27.4861	23.9709	27.8983	27.9743	24.3919	25.0443	26.736	25.2621	26.0455	26.4158
1303	P68036;P68036-3;P68036-2;A0A1B0GUS4	P68036;P68036-3;P68036-2	Ubiquitin-conjugating enzyme E2 L3	UBE2L3	P68036;P68036-3;P68036-2	4	5	5	5	51.9	51.9	51.9	17.861	0	7.7415	730150000	16	104310000		+								-0.076004	0.0303332	1	-0.127621	0.0256282	1	-0.41466	0.265547	0.911947		21.4736	25.0251	23.9463	21.0272	24.7161	25.0846	23.0679	24.403	25.9219	24.3147	24.4134	24.8926
650	J3QSV6;O76021;I3L3U9;I3L3C4;I3L234;O76021-2	J3QSV6;O76021;I3L3U9;I3L3C4	Ribosomal L1 domain-containing protein 1	RSL1D1	J3QSV6;O76021;I3L3U9;I3L3C4	6	5	5	5	15.6	15.6	15.6	48.208	0	33.369	289510000	10	13160000		+								-0.0852998	0.0493328	1	-0.89201	1.08564	0.914129	-0.426625	0.480765	0.853986		22.1865	22.9836	22.5319	24.0092	23.4315	22.9373	23.3492	24.4296	22.5733	23.8409	23.0417	23.7255
1144	P49588;P49588-2;H3BPK7	P49588;P49588-2	Alanine--tRNA ligase, cytoplasmic	AARS	P49588;P49588-2	3	7	7	7	10.2	10.2	10.2	106.81	0	18.597	532870000	23	10448000		+								-0.570492	0.439797	0.912625	-0.893717	0.255502	1	-0.428555	1.26787	0.591429		20.5424	24.0784	24.1263	22.3665	24.6319	24.4299	24.1977	24.2411	25.2918	24.6608	24.7841	25.9971
402	D6RGI3;D6RER5;Q9NVA2;D6RDU5;Q9NVA2-2;D6RDP1;D6R9Y6;H0Y961	D6RGI3;D6RER5;Q9NVA2;D6RDU5;Q9NVA2-2	Septin-11	2019-09-11	D6RGI3;D6RER5;Q9NVA2;D6RDU5;Q9NVA2-2	8	7	7	5	23.8	23.8	16.9	49.005	0	17.981	778690000	20	37080000		+								0.519285	0.340993	0.939884	-0.467433	0.161927	1	-0.434059	0.542871	0.788776		22.5728	25.1864	24.6013	23.107	25.2552	25.4006	24.0408	25.4837	25.3104	23.757	24.2759	25.2442
17	A0A087WTV6;J3KR12;Q96C36;A0A087WZR9	A0A087WTV6;J3KR12;Q96C36;A0A087WZR9	Pyrroline-5-carboxylate reductase 2;Pyrroline-5-carboxylate reductase	PYCR2	A0A087WTV6;J3KR12;Q96C36;A0A087WZR9	4	4	3	3	25.2	19.9	19.9	25.868	0	61.177	180290000	9	11268000		+								-0.81977	0.693804	0.717119	-0.730733	0.453193	1	-0.434134	0.263076	0.909121		21.6289	22.8149	23.7248	22.9529	23.3099	24.098	21.9273	22.5116	23.2139	23.5527	22.6245	23.9348
698	O00487;C9JW37	O00487	26S proteasome non-ATPase regulatory subunit 14	PSMD14	O00487	2	5	5	5	35.2	35.2	35.2	34.577	0	20.622	683220000	19	45548000		+								0.0301145	0.0226845	0.999615	-0.442617	0.291408	1	-0.43738	0.423642	0.88845		23.6017	25.1884	24.4581	24.0548	25.3928	25.1285	24.7468	24.3909	25.0592	24.4141	24.2016	25.491
1181	P52907;C9JUG7;F8W9N7;A0A0D9SET8;P47755-2;P47755	P52907	F-actin-capping protein subunit alpha-1	CAPZA1	P52907	6	7	7	7	40.9	40.9	40.9	32.922	0	28.249	1605300000	37	123490000		+								-1.28496	0.458329	0.873992	-1.46342	0.322084	1	-0.43843	1.17342	0.624238		20.4949	25.5542	25.7917	24.0083	26.1259	26.0968	21.8297	25.4487	25.4356	25.3348	25.4958	25.7384
1265	P62491;B4DQU5;H3BMH2;H3BSC1;P62491-2;Q15907-2;Q15907;H3BN38	P62491;B4DQU5;H3BMH2;H3BSC1;P62491-2;Q15907-2;Q15907	Ras-related protein Rab-11A;Ras-related protein Rab-11B	RAB11A;RAB11B	P62491;B4DQU5;H3BMH2;H3BSC1;P62491-2;Q15907-2;Q15907	8	5	5	5	37	37	37	24.393	0	15.243	651720000	19	46551000		+								-0.059583	0.0815674	1	-0.35051	0.291794	1	-0.439009	0.554536	0.773054		24.0378	25.0268	24.6934	24.2113	25.0518	25.5464	24.2557	24.8052	25.0335	24.9883	24.6534	24.6314
1743	Q9UBB4-2;Q9UBB4;A0A1W2PQD2;B1AHE3;B1AHE4	Q9UBB4-2;Q9UBB4;A0A1W2PQD2	Ataxin-10	ATXN10	Q9UBB4-2;Q9UBB4;A0A1W2PQD2	5	5	5	5	20.2	20.2	20.2	46.286	0	5.4372	296510000	15	12892000		+								-0.200766	0.215443	0.977503	-0.717645	0.588346	1	-0.442754	1.06596	0.638373		21.7127	23.2784	23.1032	22.9801	23.7413	23.5258	23.2218	23.037	24.009	23.3196	23.5345	24.016
1431	Q15181;Q5SQT6	Q15181;Q5SQT6	Inorganic pyrophosphatase	PPA1	Q15181;Q5SQT6	2	9	9	9	39.8	39.8	39.8	32.66	0	45.058	2419100000	53	134390000		+								-0.285836	0.177242	0.994314	-1.29398	0.199984	1	-0.44679	0.421358	0.891235		19.7718	26.5273	25.7736	22.7602	26.467	26.7275	24.9994	25.5529	26.3995	25.7816	25.2333	26.7945
976	P21333-2;P21333;Q60FE5;A0A087WWY3;F8WE98;H0Y5C6;H0Y5F3	P21333-2;P21333;Q60FE5;A0A087WWY3	Filamin-A	FLNA	P21333-2;P21333;Q60FE5;A0A087WWY3	7	19	19	17	10.6	10.6	9.5	280.01	0	25.307	1439300000	55	10662000		+								0.489853	0.107324	1	-1.11118	0.491636	1	-0.448065	0.331457	0.888471		22.6932	25.9096	24.9297	25.1306	25.9764	25.759	22.0419	24.3529	25.5697	23.4182	21.3182	25.7585
754	U3KQK0;Q99879;Q99877;Q93079;Q5QNW6;P62807;P58876;P57053;O60814;Q5QNW6-2;Q99880;Q96A08;A0A2R8Y619	U3KQK0;Q99879;Q99877;Q93079;Q5QNW6;P62807;P58876;P57053;O60814;Q5QNW6-2;Q99880	Histone H2B;Histone H2B type 1-M;Histone H2B type 1-N;Histone H2B type 1-H;Histone H2B type 2-F;Histone H2B type 1-C/E/F/G/I;Histone H2B type 1-D;Histone H2B type F-S;Histone H2B type 1-K;Histone H2B type 1-L	HIST1H2BN;HIST1H2BM;HIST1H2BH;HIST2H2BF;HIST1H2BC;HIST1H2BD;H2BFS;HIST1H2BK;HIST1H2BL	U3KQK0;Q99879;Q99877;Q93079;Q5QNW6;P62807;P58876;P57053;O60814;Q5QNW6-2;Q99880	13	8	8	3	36.7	36.7	7.2	18.804	0	323.31	18564000000	43	2320500000		+								-0.597347	0.135258	0.997644	-0.378057	0.221981	1	-0.452783	0.137421	0.947324		27.0573	25.6425	27.8563	27.2859	26.9464	27.458	24.4005	28.1285	25.9074	27.7435	24.3213	28.1636
1286	P63000;P63000-2;P60763;F8WET9;B1AH79;J3KSC4;J3QLK0;G3V4H1;B1AH78;G3V476;P84095;Q9H4E5-2;P15153;P17081;Q9H4E5	P63000;P63000-2	Ras-related C3 botulinum toxin substrate 1	RAC1	P63000;P63000-2	15	5	4	4	35.4	29.7	29.7	21.45	0	10.946	593930000	18	74242000		+								0.442744	0.197294	0.979675	-0.39676	0.135087	1	-0.45505	0.608623	0.775295		22.6321	24.912	24.7175	22.9123	25.0067	25.533	23.0033	24.1128	24.9339	23.1315	22.7237	24.8666
1086	P36871;A0A3B3ITK7;P36871-2;P36871-3	P36871;A0A3B3ITK7;P36871-2;P36871-3	Phosphoglucomutase-1	PGM1	P36871;A0A3B3ITK7;P36871-2;P36871-3	4	10	10	10	29.4	29.4	29.4	61.448	0	13.397	570920000	18	16792000		+								-1.43229	1.82924	0.110364	-0.125163	0.0376025	1	-0.456463	0.801375	0.696636		22.7298	24.5368	24.5867	22.1923	24.8129	25.2235	22.9749	22.5784	21.8271	23.7503	24.0662	23.8608
1145	Q5T5C7;P49591	Q5T5C7;P49591	Serine--tRNA ligase, cytoplasmic	SARS	Q5T5C7;P49591	2	11	11	11	27.6	27.6	27.6	61.312	0	13.672	916520000	31	31604000		+								0.781388	0.403601	0.910899	-1.3446	0.481931	1	-0.456869	0.349566	0.888303		21.2455	24.5916	24.7994	24.3655	24.6767	25.6281	24.0888	24.2325	24.7565	24.1742	22.0033	24.5561
1398	Q13867;J3KSD8;K7ESE8;K7ES02;K7EMJ3	Q13867;J3KSD8;K7ESE8;K7ES02	Bleomycin hydrolase	BLMH	Q13867;J3KSD8;K7ESE8;K7ES02	5	7	7	7	25.3	25.3	25.3	52.562	0	27.841	569340000	14	21898000		+								-0.0391941	0.0169003	0.997222	-0.504068	0.262684	1	-0.460914	0.121988	0.958027		23.4243	25.1019	22.61	24.0147	23.9811	24.6526	22.9929	22.0322	22.0818	23.8136	21.6454	21.7656
1094	P38919;I3L3H2	P38919;I3L3H2	Eukaryotic initiation factor 4A-III;Eukaryotic initiation factor 4A-III, N-terminally processed	EIF4A3	P38919;I3L3H2	2	18	15	15	55.7	49.6	49.6	46.871	0	106.34	4130300000	66	179580000		+								-0.77947	0.938078	0.499797	-0.258252	0.116947	1	-0.460928	0.850992	0.666633		25.6512	27.2007	26.813	25.5041	27.4562	27.4793	25.4144	26.276	25.7688	26.7904	26.0158	26.9915
205	A0A3B3IRI2;P17812;A0A3B3IRQ8;A0A3B3ITF6;A0A3B3ITB8;B4E1E0;P17812-2;A0A3B3ISY3;A0A3B3ITH9;Q9NRF8	A0A3B3IRI2;P17812;A0A3B3IRQ8;A0A3B3ITF6;A0A3B3ITB8;B4E1E0;P17812-2	CTP synthase 1;CTP synthase	CTPS1	A0A3B3IRI2;P17812;A0A3B3IRQ8;A0A3B3ITF6;A0A3B3ITB8;B4E1E0;P17812-2	10	11	11	11	29.1	29.1	29.1	63.723	0	105.37	1602000000	51	57215000		+								1.27506	0.634698	0.713071	-1.02932	0.365831	1	-0.4626	0.259018	0.907119		23.0028	26.3895	25.726	25.1655	25.9608	27.08	24.4981	24.5201	25.7473	24.0503	22.0934	24.7967
1682	Q9GZL7	Q9GZL7	Ribosome biogenesis protein WDR12	WDR12	Q9GZL7	1	4	4	4	18.7	18.7	18.7	47.707	0	13.047	214510000	7	9750400		+								-2.12704	1.11419	0.314821	0	NaN	1	-0.462766	0.483202	0.847143		21.2823	22.4308	22.4219	20.3883	23.2504	22.5278	21.1122	23.2899	23.7717	24.9566	25.433	24.1653
216	B1AHD1;A0A3B3IUA2;P55769;A0A3B3IRU2	B1AHD1;A0A3B3IUA2;P55769;A0A3B3IRU2	NHP2-like protein 1;NHP2-like protein 1, N-terminally processed	NHP2L1	B1AHD1;A0A3B3IUA2;P55769;A0A3B3IRU2	4	4	4	4	51.5	51.5	51.5	14.627	0	59.695	923390000	32	115420000		+								-0.0453676	0.0309814	0.996804	-0.334843	0.595597	1	-0.465569	1.00443	0.636837		25.3977	24.661	24.8295	25.4711	25.0766	25.345	25.3008	26.2233	25.5717	26.0455	24.9321	26.2543
1354	Q06323;Q06323-3;Q06323-2;H0YLU2;H0YKK6	Q06323;Q06323-3;Q06323-2;H0YLU2	Proteasome activator complex subunit 1	PSME1	Q06323;Q06323-3;Q06323-2;H0YLU2	5	8	8	8	36.1	36.1	36.1	28.723	0	12.102	309460000	14	20631000		+								0.441744	0.244644	0.979107	-0.971388	0.340249	1	-0.466374	0.30372	0.911823		20.6514	23.9299	23.4558	22.6328	23.6447	24.6737	22.9762	22.8202	23.8462	21.4966	23.4306	23.3902
939	P14625;Q96GW1;A0A1W2PRR1;H0YIV0;F8W026;Q58FF3	P14625	Endoplasmin	HSP90B1	P14625	6	37	35	35	52.6	50.4	50.4	92.468	0	323.31	19356000000	219	483890000		+								0.144002	0.732108	0.93058	-0.905151	0.379982	1	-0.471675	1.2141	0.618323		26.0022	28.6752	28.6602	27.7743	29.0174	29.2614	29.8456	29.7923	30.0289	29.712	29.6711	29.8516
1165	P51149;C9J592;C9J8S3;C9IZZ0;C9J4V0;C9J4S4;C9J7D1	P51149;C9J592;C9J8S3;C9IZZ0;C9J4V0	Ras-related protein Rab-7a	RAB7A	P51149;C9J592;C9J8S3;C9IZZ0;C9J4V0	7	12	12	12	64.7	64.7	64.7	23.489	0	211.22	2205400000	49	157530000		+								-0.751768	0.253281	0.990549	-0.9237	1.13589	0.859571	-0.473443	0.490228	0.840866		25.076	25.7941	25.6017	26.9002	25.8199	26.5228	23.158	26.0569	25.9582	24.4352	26.6926	26.3007
894	P0DN79;P35520;P35520-2;H7C2H4;H7C1W6;H7C2W0;C9JMA6	P0DN79;P35520;P35520-2	Cystathionine beta-synthase	CBS	P0DN79;P35520;P35520-2	7	9	9	9	35.2	35.2	35.2	60.586	0	101	1252700000	30	48181000		+								1.56931	1.19877	0.299736	-0.528243	0.206073	1	-0.474837	0.555155	0.777976		23.7783	25.8078	26.0349	24.4133	26.6978	26.0946	24.6865	23.8721	25.1548	23.1597	22.0888	23.757
1604	Q93009-3;Q93009;H3BND8	Q93009-3;Q93009;H3BND8	Ubiquitin carboxyl-terminal hydrolase 7;Ubiquitin carboxyl-terminal hydrolase	USP7	Q93009-3;Q93009;H3BND8	3	3	3	3	6.3	6.3	6.3	126.27	0	4.4969	82822000	4	1314600		+								0.851854	1.43741	0.291102	0	NaN	1	-0.482593	0.779503	0.694427		22.4979	21.6891	22.1367	21.9309	22.4263	22.3647	23.2532	23.533	23.3164	22.0289	22.928	22.5902
617	I3L1L3;Q9BQG0;Q9BQG0-2;I3L2H8	I3L1L3;Q9BQG0;Q9BQG0-2	Myb-binding protein 1A	MYBBP1A	I3L1L3;Q9BQG0;Q9BQG0-2	4	11	11	11	13.2	13.2	13.2	140.13	0	238.88	527020000	26	7865900		+								0.907267	0.504781	0.848714	-0.384481	0.256923	1	-0.484962	0.353023	0.893828		23.5299	21.8131	22.7748	23.7135	22.6028	22.9551	24.2226	25.1936	26.5067	24.2837	23.7307	25.1868
1231	P61160;P61160-2;F5H6T1;A0A1B0GWD0;A0A1B0GWH0	P61160;P61160-2;F5H6T1	Actin-related protein 2	ACTR2	P61160;P61160-2;F5H6T1	5	7	7	7	32.2	32.2	32.2	44.76	0	26.54	626940000	17	48226000		+								-0.945208	0.668418	0.71298	0.0374889	0.0132966	1	-0.485265	0.821883	0.693383		23.7137	24.7587	24.6932	22.6307	25.0005	25.422	23.2253	22.2641	24.4143	24.0846	24.5607	24.094
1802	Q9Y3I0	Q9Y3I0	tRNA-splicing ligase RtcB homolog	RTCB	Q9Y3I0	1	12	12	12	38.2	38.2	38.2	55.21	0	30.131	1646300000	36	68596000	+	+								3.74787	1.68262	0.094375	-0.18675	0.0315747	1	-0.487517	0.209145	0.900323		21.4668	25.9246	24.2656	21.052	25.6642	25.501	27.4118	27.2092	27.6287	23.1959	22.2139	25.5963
91	A0A0A0MRM9;Q14978;Q14978-2;S4R402;S4R349	A0A0A0MRM9;Q14978;Q14978-2;S4R402;S4R349	Nucleolar and coiled-body phosphoprotein 1	NOLC1	A0A0A0MRM9;Q14978;Q14978-2;S4R402;S4R349	5	5	5	1	8.6	8.6	3.2	74.543	0	24.471	1281100000	20	38822000		+								0.461056	0.123019	1	0.31284	0.130596	1	-0.491503	0.552712	0.776193		23.7582	24.2262	23.6078	21.8366	24.2794	24.5377	25.6681	25.1862	23.7196	26.5815	22.2953	24.314
258	A8MU58;Q13155;Q13155-2	A8MU58;Q13155;Q13155-2	Aminoacyl tRNA synthase complex-interacting multifunctional protein 2	AIMP2	A8MU58;Q13155;Q13155-2	3	7	7	7	64	64	64	26.76	0	55.47	616700000	20	56063000		+								0.0127201	0.021107	0.996485	-0.64371	0.540503	1	-0.502201	0.307066	0.912341		22.7495	24.3731	23.1658	23.6763	24.2892	24.2541	25.1921	25.3311	25.0128	24.8784	25.1263	25.4931
775	O75874;C9J4N6;C9JJE5;C9JLU6	O75874	Isocitrate dehydrogenase [NADP] cytoplasmic	IDH1	O75874	4	9	9	9	32.6	32.6	32.6	46.659	0	58.078	1742500000	42	69699000		+								-0.139414	0.0802164	1	-1.00709	0.424258	1	-0.506152	0.494204	0.828622		23.3373	26.4036	25.6882	25.3462	26.4059	26.6982	24.7543	23.7419	25.5786	24.4386	24.6186	25.4359
792	O95373;E9PLB2;E9PLJ0	O95373	Importin-7	IPO7	O95373	3	16	16	16	23.7	23.7	23.7	119.52	0	152.46	1488700000	48	35445000		+								0.765108	0.452645	0.900758	-0.853666	0.264596	1	-0.507339	0.329435	0.900042		23.2628	26.843	25.9013	24.8092	27.2034	26.5556	23.6831	22.916	24.7907	23.7192	23.2773	22.0981
1255	P62277;J3KMX5;E9PS50	P62277;J3KMX5	40S ribosomal protein S13	RPS13	P62277;J3KMX5	3	7	7	7	31.1	31.1	31.1	17.222	0	41.65	3867800000	65	429750000		+								1.3254	1.03388	0.408484	0.380539	0.154599	1	-0.508633	0.41802	0.866463		26.8051	26.9557	26.6096	24.6463	27.7148	26.8679	26.5704	26.5966	25.9156	24.4997	26.1538	24.4529
1658	Q99873-3;E9PKG1;Q99873-2;Q99873;Q99873-5;E9PIX6;E9PQ98;E9PNR9;H0YDE4;E9PMW9;E9PMZ2;Q9NR22-2;Q9NR22	Q99873-3;E9PKG1;Q99873-2;Q99873;Q99873-5;E9PIX6;E9PQ98	Protein arginine N-methyltransferase 1	PRMT1	Q99873-3;E9PKG1;Q99873-2;Q99873;Q99873-5;E9PIX6;E9PQ98	13	13	13	13	53.5	53.5	53.5	40.548	0	94.618	1960600000	52	89120000		+								-0.642944	0.387566	0.924955	-0.924131	0.223846	1	-0.508863	0.897196	0.629706		22.1954	26.3734	25.9719	23.95	26.6836	26.6794	24.5478	25.1293	26.303	25.6304	25.3779	26.9006
1739	Q9P258	Q9P258	Protein RCC2	RCC2	Q9P258	1	11	11	11	34.1	34.1	34.1	56.084	0	273.59	1308700000	39	48471000		+								0.855003	0.237867	0.970486	-1.26288	0.314085	1	-0.516737	0.30227	0.911385		21.1881	25.2565	25.7805	23.9432	25.4618	26.6087	22.2034	24.6548	25.3013	21.9135	22.3921	25.2889
29	A0A087WUT6;O60841	A0A087WUT6;O60841	Eukaryotic translation initiation factor 5B	EIF5B	A0A087WUT6;O60841	2	11	11	11	13.1	13.1	13.1	138.68	0	10.555	313260000	16	6024300		+								0	NaN	1	-1.15798	0.341845	1	-0.52183	0.202042	0.900965		20.8076	25.2273	23.4574	23.2379	25.1182	24.6101	22.3433	23.6586	22.4544	21.3577	22.6628	21.9962
1171	P51991-2;P51991;H7C1J8	P51991-2;P51991	Heterogeneous nuclear ribonucleoprotein A3	HNRNPA3	P51991-2;P51991	3	6	6	6	26.4	26.4	26.4	37.029	0	8.0116	418870000	16	23271000		+								0.263652	0.0882441	1	-1.31484	0.833223	1	-0.526094	1.17932	0.617528		21.8647	24.0637	24.0118	24.757	24.4237	24.704	22.0943	22.8145	23.8769	21.0166	22.7541	24.2241
1742	Q9P2J5;Q9P2J5-2;Q9P2J5-3;A0A087WXY1	Q9P2J5;Q9P2J5-2;Q9P2J5-3	Leucine--tRNA ligase, cytoplasmic	LARS	Q9P2J5;Q9P2J5-2;Q9P2J5-3	4	18	18	18	19.6	19.6	19.6	134.46	0	24.489	1086500000	36	17525000		+								-0.515954	0.224224	0.975907	-1.13435	0.385026	1	-0.528065	0.250049	0.904767		22.1138	26.0502	24.5616	24.4608	26.0192	25.6487	23.8779	22.4743	24.5438	24.9503	22.8383	24.6553
1811	Q9Y5S9-2;Q9Y5S9;A0A0J9YW13	Q9Y5S9-2;Q9Y5S9;A0A0J9YW13	RNA-binding protein 8A	RBM8A	Q9Y5S9-2;Q9Y5S9;A0A0J9YW13	3	6	6	6	67.1	67.1	67.1	19.76	0	151.38	1706800000	37	213350000		+								-1.04014	0.436098	0.897789	-1.45398	0.430314	1	-0.533248	0.689209	0.67866		21.8307	25.8192	26.0325	25.1262	26.1924	26.7259	22.3642	24.0649	22.1767	24.5177	22.2726	24.9358
920	P12268;H0Y4R1;E7ETK5	P12268;H0Y4R1	Inosine-5-monophosphate dehydrogenase 2	IMPDH2	P12268;H0Y4R1	3	9	9	9	34	34	34	55.804	0	58.515	826450000	24	37566000		+								1.25789	0.380761	0.910843	0.00690397	0.00133948	0.998667	-0.534669	0.323061	0.893161		22.4195	25.6072	24.389	21.3295	25.4607	25.6047	24.0485	23.473	26.7299	23.277	21.9494	25.2513
640	J3KTA4;P17844;P17844-2;J3KRZ1;J3QSF1;J3QRQ7;J3KRX8;J3KTQ4;J3QR02;J3QRN5;X6RLV5	J3KTA4;P17844;P17844-2;J3KRZ1	Probable ATP-dependent RNA helicase DDX5	DDX5	J3KTA4;P17844;P17844-2;J3KRZ1	11	18	18	12	39.3	39.3	28.3	69.086	0	67.023	5227100000	88	163350000		+								0.77914	0.95162	0.493419	-1.83587	0.435452	1	-0.547038	0.910001	0.627378		21.421	26.6407	26.6633	25.8345	26.9874	27.4107	26.8476	27.4614	27.4975	26.2761	26.0741	27.1188
960	P18124;A8MUD9;C9JZ88;C9JIJ5	P18124;A8MUD9	60S ribosomal protein L7	RPL7	P18124;A8MUD9	4	13	13	13	48.8	48.8	48.8	29.225	0	103.73	9184600000	109	765380000		+								0.170006	0.107899	1	-0.920751	1.08568	0.925085	-0.559954	0.583457	0.760929		27.162	27.5402	26.9131	28.8044	27.9653	27.6079	28.2904	27.6381	26.7623	27.9091	26.7066	27.5651
109	A0A0B4J1W3;Q9BXJ9;Q9BXJ9-4;Q6N069;Q6N069-5;Q6N069-4;Q6N069-3;Q6N069-2	A0A0B4J1W3;Q9BXJ9;Q9BXJ9-4	N-alpha-acetyltransferase 15, NatA auxiliary subunit	NAA15	A0A0B4J1W3;Q9BXJ9;Q9BXJ9-4	8	7	7	7	10.6	10.6	10.6	101.2	0	10.777	456090000	16	8770900		+								-0.554167	0.256001	0.981904	0.0295188	0.00946429	1	-0.566098	0.653726	0.688236		22.7511	24.1181	23.4908	21.5303	24.4487	24.2924	21.1396	23.4629	23.5699	23.1069	22.8043	23.9237
1280	Q5VVC8;P62913-2;P62913	Q5VVC8;P62913-2;P62913	60S ribosomal protein L11	RPL11	Q5VVC8;P62913-2;P62913	3	6	6	6	34.1	34.1	34.1	19.024	0	51.215	2532700000	57	281410000		+								-0.0738837	0.103571	1	-0.756507	0.652614	1	-0.567131	0.37879	0.891248		26.5571	26.5132	25.5135	27.6924	26.8338	26.3272	27.3194	26.565	26.7514	27.0097	26.7217	27.126
1247	P62191;P62191-2;G3V4X1	P62191;P62191-2	26S protease regulatory subunit 4	PSMC1	P62191;P62191-2	3	9	9	9	36.1	36.1	36.1	49.184	0	29.352	880390000	23	35215000		+								1.02678	0.467435	0.874526	-0.321718	0.0701728	1	-0.568374	0.635808	0.695005		21.9142	25.1956	24.607	21.7426	25.3108	25.6286	24.776	24.9632	25.2184	22.1242	24.5073	25.2458
692	O00303;H0YDT6;E9PQV8;A0A1W2PP79	O00303	Eukaryotic translation initiation factor 3 subunit F	EIF3F	O00303	4	9	9	9	42.3	42.3	42.3	37.563	0	71.384	1708500000	36	113900000		+								1.35378	0.65208	0.732743	-0.599383	0.250071	1	-0.573347	0.593014	0.7632		24.129	26.4855	25.7798	24.7804	26.7927	26.6193	25.4055	25.3914	25.7896	24.8087	22.3441	25.3724
852	P06753-2;A0A087WWU8;Q5HYB6;P06753-3;P06753-6;P06753-5;P06753-4;J3KN67;A0A2R2Y2Q3;D6R904;A0A494C0P6;P06753;A0A494C0G0;Q5VU61;P06753-7	P06753-2;A0A087WWU8;Q5HYB6;P06753-3;P06753-6;P06753-5;P06753-4;J3KN67;A0A2R2Y2Q3;D6R904;A0A494C0P6	Tropomyosin alpha-3 chain	TPM3;DKFZp686J1372	P06753-2;A0A087WWU8;Q5HYB6;P06753-3;P06753-6;P06753-5;P06753-4;J3KN67;A0A2R2Y2Q3;D6R904;A0A494C0P6	15	17	17	11	66.5	66.5	38.3	29.032	0	77.257	4927300000	69	307960000		+								-0.647271	0.208789	0.968451	-1.87998	0.471909	1	-0.574664	0.979509	0.640071		21.9635	26.8879	27.1245	26.4541	27.745	27.4167	27.1795	23.0963	24.8369	25.7952	25.2912	25.9681
1401	Q14152-2;Q14152	Q14152-2;Q14152	Eukaryotic translation initiation factor 3 subunit A	EIF3A	Q14152-2;Q14152	2	21	21	21	19.9	19.9	19.9	162.63	0	36.766	1938800000	62	35250000		+								0.26719	0.13636	1	-1.10993	0.218163	1	-0.581373	0.301659	0.91327		21.6716	27.2077	25.7877	23.8387	27.0485	27.1096	23.8069	25.1009	25.1255	23.4835	24.2778	25.4704
1781	Q9UQE7	Q9UQE7	Structural maintenance of chromosomes protein 3	SMC3	Q9UQE7	1	8	8	8	10.7	10.7	10.7	141.54	0	13.458	238950000	16	3676200		+								-0.949814	0.381893	0.913632	-1.31416	0.599806	1	-0.582628	0.888422	0.62219		20.5142	23.1234	23.5882	23.2914	23.926	23.9509	20.7204	23.4966	23.3119	23.0354	22.8138	24.5292
1652	Q99598;Q5VVQ1;C4P0D6;C4P0D8;Q9NRI2;C4P0D4	Q99598;Q5VVQ1;C4P0D6;C4P0D8	Translin-associated protein X	TSNAX;DISC1	Q99598;Q5VVQ1;C4P0D6;C4P0D8	6	3	3	3	17.9	17.9	17.9	33.112	0	8.8774	209010000	7	11612000	+	+								0	NaN	1	-1.57618	0.568807	1	-0.589046	0.199727	0.904484		20.114	24.3687	22.2742	23.6645	23.9908	23.8302	23.4102	23.0374	22.7243	21.4168	22.6645	23.1806
948	P15927;P15927-2;P15927-3;Q5TEJ7;Q5TEJ0	P15927;P15927-2;P15927-3;Q5TEJ7	Replication protein A 32 kDa subunit	RPA2	P15927;P15927-2;P15927-3;Q5TEJ7	5	5	5	5	44.4	44.4	44.4	29.247	0	94.634	1371100000	26	137110000	+	+								0.768727	0.249753	0.987991	-1.60825	0.358764	1	-0.591052	0.357383	0.899458		20.9455	26.4909	25.607	24.5882	26.2095	27.0705	22.6662	24.6711	25.4107	23.8418	21.7681	24.832
1262	P62318-2;P62318;H3BT13	P62318-2;P62318	Small nuclear ribonucleoprotein Sm D3	SNRPD3	P62318-2;P62318	3	3	3	3	32.5	32.5	32.5	13.291	0	3.3894	398540000	7	56935000		+								-0.479785	0.671371	0.814045	0.106639	0.0403571	1	-0.592104	0.559174	0.767586		23.4342	24.1544	23.6488	21.93	24.1853	24.8022	23.5393	24.2844	24.0814	24.5942	24.7639	23.9863
941	P14868;P14868-2;C9J7S3;C9JLC1;H7BZ35;C9JQM9;H7C278	P14868;P14868-2	Aspartate--tRNA ligase, cytoplasmic	DARS	P14868;P14868-2	7	11	11	11	26.9	26.9	26.9	57.136	0	11.282	857470000	32	23175000		+								0.701047	1.07995	0.466993	-0.436152	0.450374	1	-0.594772	0.543255	0.765157		23.7629	24.4194	24.0017	23.8819	24.4493	25.1613	25.4169	25.0817	25.553	24.4115	24.3464	25.1904
767	O75533;H7C341;F8WC19;B4DGZ4;A0A494C1M2;O75533-2	O75533	Splicing factor 3B subunit 1	SF3B1	O75533	6	12	12	12	16	16	16	145.83	0	103.38	1539400000	51	24829000		+								-0.412766	0.293233	0.994184	-2.11658	0.61909	1	-0.60018	0.870914	0.625565		21.0653	25.8474	25.4621	26.2147	26.1024	26.4075	24.8232	26.3918	26.5961	26.1431	26.4102	26.496
1142	P49419-2;A0A1B0GUA1;A0A1B0GW82;A0A1B0GW77;P49419;A0A1B0GV49;A0A1B0GTJ4;A0A1B0GTG2;A0A1B0GTY9;P49419-4;A0A0J9YWF7;A0A1B0GUY0;H0YHM6;A0A1B0GVU0;F8VVF2;F8WDY6	P49419-2;A0A1B0GUA1;A0A1B0GW82;A0A1B0GW77;P49419;A0A1B0GV49;A0A1B0GTJ4;A0A1B0GTG2;A0A1B0GTY9;P49419-4;A0A0J9YWF7;A0A1B0GUY0	Alpha-aminoadipic semialdehyde dehydrogenase	ALDH7A1	P49419-2;A0A1B0GUA1;A0A1B0GW82;A0A1B0GW77;P49419;A0A1B0GV49;A0A1B0GTJ4;A0A1B0GTG2;A0A1B0GTY9;P49419-4;A0A0J9YWF7;A0A1B0GUY0	16	10	10	10	39.7	39.7	39.7	55.366	0	37.68	1137000000	36	49434000		+								0.63684	0.635194	0.811386	-0.480208	0.107371	1	-0.6028	0.551222	0.774222		21.7255	25.299	24.5499	21.9606	25.3554	25.6991	24.4403	24.9209	25.5729	24.2637	23.8458	24.9141
1326	Q00325-2;F8VVM2;Q00325;F8VWQ0;F8VZL5;F8VWR4	Q00325-2;F8VVM2;Q00325	Phosphate carrier protein, mitochondrial	SLC25A3	Q00325-2;F8VVM2;Q00325	6	8	8	8	40.4	40.4	40.4	39.958	0	139.21	4645800000	54	258100000		+								0.699502	2.28976	0.118588	-1.12304	0.509459	1	-0.60802	0.405578	0.868667		23.9403	26.6232	26.3366	26.0934	26.5436	27.6323	27.0721	26.9512	27.3251	26.317	26.4058	26.5271
811	Q5T9B7;P00568;H0YID2	Q5T9B7;P00568;H0YID2	Adenylate kinase isoenzyme 1	AK1	Q5T9B7;P00568;H0YID2	3	3	3	3	15.2	15.2	15.2	23.411	0	3.1245	185600000	7	15466000		+								0.0847136	0.0351902	0.996641	-0.567574	0.236206	1	-0.610463	0.236131	0.895423		20.7252	21.9575	22.6539	21.207	22.0492	23.7832	23.5761	23.8374	24.279	24.3868	22.2542	24.7973
856	P07237;H7BZ94;H0Y3Z3;I3L398;I3L312;I3L4M2;I3NI03;I3L0S0;I3L3P5;I3L3U6;I3L1Y5;I3L514	P07237;H7BZ94;H0Y3Z3	Protein disulfide-isomerase	P4HB	P07237;H7BZ94;H0Y3Z3	12	20	20	20	46.9	46.9	46.9	57.116	0	242.49	5532500000	88	158070000		+								-0.397469	0.372415	0.938523	-0.438972	0.426011	1	-0.616129	0.584591	0.766018		26.6804	27.287	27.046	26.7651	27.4051	28.1602	25.9837	25.7764	26.7776	25.9293	26.8225	26.9783
782	O76094;O76094-2;D6RDY6;R4GNC1	O76094;O76094-2	Signal recognition particle subunit SRP72	SRP72	O76094;O76094-2	4	7	7	7	17.1	17.1	17.1	74.605	0	13.542	723850000	21	21935000		+								-0.269318	0.0749457	1	-1.18088	0.467451	1	-0.618717	0.363618	0.894499		21.6373	24.87	24.1217	23.9425	24.601	25.6281	21.5644	24.4847	24.8694	24.2178	22.553	24.9557
1178	P52701;P52701-2;A0A087WWJ1;A0A494C0M1;P52701-3;P52701-4;F8WAX8;C9JH55;F8W7G9;C9J8Y8;C9J7Y7;A0A087WYT6	P52701;P52701-2;A0A087WWJ1;A0A494C0M1;P52701-3;P52701-4	DNA mismatch repair protein Msh6	MSH6	P52701;P52701-2;A0A087WWJ1;A0A494C0M1;P52701-3;P52701-4	12	7	7	7	9.3	9.3	9.3	152.78	0	13.862	796130000	26	11213000		+								0.858228	0.575541	0.807324	-1.54579	0.511344	1	-0.619494	1.08625	0.614945		21.2425	25.2527	24.8743	24.6409	25.6873	25.6787	24.9227	24.7685	24.7809	24.186	22.7249	24.9864
1476	Q5LJA5;Q5LJA9;Q9Y5K5-3;Q9Y5K5;Q9Y5K5-2;Q9Y5K5-4;H0Y636;H0Y4E0;H0Y6Y4;Q5LJB0;H0Y4K0	Q5LJA5;Q5LJA9;Q9Y5K5-3;Q9Y5K5;Q9Y5K5-2;Q9Y5K5-4;H0Y636;H0Y4E0;H0Y6Y4;Q5LJB0	Ubiquitin carboxyl-terminal hydrolase;Ubiquitin carboxyl-terminal hydrolase isozyme L5	UCHL5	Q5LJA5;Q5LJA9;Q9Y5K5-3;Q9Y5K5;Q9Y5K5-2;Q9Y5K5-4;H0Y636;H0Y4E0;H0Y6Y4;Q5LJB0	11	4	4	4	19.2	19.2	19.2	40.423	0	13.591	200840000	5	10042000		+								0.903337	1.6971	0.2	-1.0584	0.460664	1	-0.624152	0.265292	0.923196		21.0228	23.8062	22.9479	22.9497	24.745	23.2574	22.8693	22.9081	23.5265	21.9724	22.3372	22.2843
1000	P24752;P24752-2;H0YEL7;E9PRQ6;E9PKF3	P24752	Acetyl-CoA acetyltransferase, mitochondrial	ACAT1	P24752	5	9	9	9	34	34	34	45.199	0	123.73	614220000	19	26705000		+								-1.70722	1.43512	0.202	-0.475972	0.262816	1	-0.626101	0.289965	0.912946		21.8083	23.5392	21.9531	21.984	23.3381	23.4064	22.9732	22.2228	23.891	24.1963	24.9667	25.0456
1708	Q9NR30;Q9NR30-2	Q9NR30;Q9NR30-2	Nucleolar RNA helicase 2	DDX21	Q9NR30;Q9NR30-2	2	13	13	11	26.1	26.1	22.6	87.343	0	28.129	2241500000	70	56038000		+								-0.321505	0.114625	1	-0.533424	1.61074	0.603333	-0.633688	0.954843	0.657527		25.5698	25.594	25.1814	25.9027	26.1247	25.9181	23.8219	27.1487	26.139	25.6354	25.9216	26.5171
774	O75844	O75844	CAAX prenyl protease 1 homolog	ZMPSTE24	O75844	1	3	3	3	9.1	9.1	9.1	54.812	0	30.09	540480000	11	28446000		+								-0.902466	0.760292	0.650092	-1.05846	0.399511	1	-0.648356	2.0797	0.313895		21.9856	24.9489	24.8448	23.8643	25.5741	25.5163	22.6376	22.6083	24.0089	24.2358	23.4078	24.3186
1114	P42285;H0Y8U3;H0YAC4	P42285	Superkiller viralicidic activity 2-like 2	SKIV2L2	P42285	3	14	14	14	19.4	19.4	19.4	117.8	0	27.999	890430000	23	15352000		+								-0.0330435	0.00478735	0.997413	-0.533961	0.297634	1	-0.650089	0.233508	0.892786		22.6228	24.3401	22.3888	22.9245	24.2563	23.7728	27.8938	22.4894	24.2826	27.9988	22.5764	24.1897
947	P15924-2;P15924-3;P15924	P15924-2;P15924-3;P15924	Desmoplakin	DSP	P15924-2;P15924-3;P15924	3	5	5	5	3.8	3.8	3.8	260.12	0	11.642	140150000	7	1130300		+								-0.990086	1.14792	0.383051	0	NaN	1	-0.661473	0.669097	0.669375		22.081	21.8108	22.4613	21.7565	22.9701	22.625	23.0869	23.2529	24.3205	24.7872	24.3928	24.4506
1341	Q02809;Q02809-2	Q02809;Q02809-2	Procollagen-lysine,2-oxoglutarate 5-dioxygenase 1	PLOD1	Q02809;Q02809-2	2	3	3	3	7.7	7.7	7.7	83.549	0	2.6189	42083000	3	956440	+	+								0	NaN	1	-1.43328	0.96353	0.929333	-0.671692	1.85575	0.393674		20.1174	22.2678	22.1162	23.0739	22.8898	22.8376	22.2197	22.264	21.7885	22.0619	22.0087	22.5088
1204	P55265-5;P55265;P55265-4;A0A3B3IRQ9;H0YCK3;P55265-3;P55265-2;A0A3B3ISX1;A0A3B3ITG9	P55265-5;P55265;P55265-4;A0A3B3IRQ9;H0YCK3;P55265-3;P55265-2	Double-stranded RNA-specific adenosine deaminase	ADAR	P55265-5;P55265;P55265-4;A0A3B3IRQ9;H0YCK3;P55265-3;P55265-2	9	5	5	5	8.1	8.1	8.1	103.64	0	3.8901	152770000	7	2777600		+								0.427896	0.476436	0.92485	-1.14941	1.19899	0.655837	-0.69541	0.754836	0.666065		21.69	22.7425	23.0551	23.7475	23.8938	23.2946	22.2252	23.3442	22.3307	22.5192	22.0471	22.05
1661	Q9BPX3	Q9BPX3	Condensin complex subunit 3	NCAPG	Q9BPX3	1	3	3	3	4.2	4.2	4.2	114.33	0	6.5407	145010000	8	3085300		+								1.01803	1.55429	0.226524	-0.493525	0.328124	1	-0.695818	0.277723	0.917243		22.7275	23.9317	22.1278	22.8164	23.8959	23.5553	23.48	22.6939	22.6139	21.6997	21.9156	22.1184
1529	Q86V81;E9PB61	Q86V81;E9PB61	THO complex subunit 4	ALYREF	Q86V81;E9PB61	2	8	8	8	44.7	44.7	44.7	26.888	0	323.31	4956100000	64	381240000		+								1.18244	1.44405	0.237483	-0.600229	0.413711	1	-0.699849	0.93364	0.658093		28.4736	27.3144	26.814	28.8746	27.843	27.6851	27.2042	27.3182	28.205	26.4785	25.9919	26.7098
1011	P26373;P26373-2;J3QSB4;H3BTH3;J3KS98	P26373;P26373-2;J3QSB4	60S ribosomal protein L13	RPL13	P26373;P26373-2;J3QSB4	5	7	7	7	36.5	36.5	36.5	24.261	0	323.31	8071900000	41	896880000		+								0.141744	0.453807	0.983021	0.0555394	0.0289131	1	-0.700037	0.421311	0.853568		28.7961	27.294	27.8732	27.2294	28.8373	27.7299	28.1194	27.7799	27.9998	27.989	27.8089	27.6759
681	M0R0U3;M0R261;O95336;M0R1L2	M0R0U3;M0R261;O95336	6-phosphogluconolactonase	PGLS	M0R0U3;M0R261;O95336	4	3	3	3	39.1	39.1	39.1	18.912	0	8.0154	320040000	11	35559000		+								0.439606	0.267396	0.985367	-0.473761	0.181051	1	-0.705824	0.265089	0.91907		22.5964	24.9278	22.9896	22.606	24.5929	24.7362	23.3229	22.3889	24.3035	22.6023	23.6072	22.4869
1309	P68871;A0A2R8Y7R2;F8W6P5;P02042;E9PFT6;E9PEW8;A8MUF7;A0A2R8Y7X9;P69892;P69891	P68871;A0A2R8Y7R2;F8W6P5;P02042;E9PFT6	Hemoglobin subunit beta;LVV-hemorphin-7;Spinorphin;Hemoglobin subunit delta	HBB;HBD	P68871;A0A2R8Y7R2;F8W6P5;P02042;E9PFT6	10	6	6	4	53.7	53.7	40.8	15.998	0	34.476	29284000000	17	2662200000		+		+						-8.70614	2.89034	0.01075	1.60482	0.307163	1	-0.712682	0.334136	0.888156		28.2964	21.7982	22.4096	22.0566	23.5475	22.0856	22.1837	20.9916	23.2759	32.5024	30.4386	29.6287
1744	Q9UBE0;M0QZS6;M0QX65;B3KNJ4;Q9UBE0-2;Q9UBE0-3;M0R054;M0QYM8	Q9UBE0;M0QZS6;M0QX65;B3KNJ4;Q9UBE0-2;Q9UBE0-3	SUMO-activating enzyme subunit 1;SUMO-activating enzyme subunit 1, N-terminally processed	SAE1	Q9UBE0;M0QZS6;M0QX65;B3KNJ4;Q9UBE0-2;Q9UBE0-3	8	9	9	9	43.6	43.6	43.6	38.449	0	72.111	678490000	19	30840000		+								0.929135	0.803256	0.598826	0.400152	0.0870693	1	-0.716789	0.236978	0.899138		23.9708	25.6847	24.3391	21.3368	24.8667	26.5906	23.4727	23.8423	23.3016	22.0876	22.1111	23.6305
1333	Q01581;D6RIW1;P54868-3;P54868-2;P54868	Q01581	Hydroxymethylglutaryl-CoA synthase, cytoplasmic	HMGCS1	Q01581	5	4	4	4	10.8	10.8	10.8	57.293	0	4.2313	189210000	7	7007700		+								-0.892441	1.02438	0.464235	-1.02509	1.1136	0.878148	-0.731411	0.654187	0.67288		21.5456	22.9879	22.2302	23.1581	23.5153	23.1656	23.2571	22.0879	22.0918	23.6173	23.2971	23.1997
145	A0A494C1D9;A0A494C0F8;B1APY9;A0A494C147;B1APY8;A0A0R4J2E6;P26378-4;P26378-2;P26378-5;P26378;P26378-3;A0A494C015;A0A494C173;A0A0A0MRX1;Q12926-2;Q12926;B1AM48;A0A494C0Q5;A0A494C0M6;A0A494C011;C9JB16;M0QZR9;Q15717;Q15717-2	A0A494C1D9;A0A494C0F8;B1APY9;A0A494C147;B1APY8;A0A0R4J2E6;P26378-4;P26378-2;P26378-5;P26378;P26378-3;A0A494C015;A0A494C173;A0A0A0MRX1;Q12926-2;Q12926;B1AM48	ELAV-like protein;ELAV-like protein 4;ELAV-like protein 2	ELAVL4;ELAVL2	A0A494C1D9;A0A494C0F8;B1APY9;A0A494C147;B1APY8;A0A0R4J2E6;P26378-4;P26378-2;P26378-5;P26378;P26378-3;A0A494C015;A0A494C173;A0A0A0MRX1;Q12926-2;Q12926;B1AM48	24	9	9	5	35.1	35.1	18.7	38.89	0	9.4022	528240000	15	31073000		+								0	NaN	1	-1.88345	0.733888	1	-0.735137	1.03866	0.610667		21.5704	25.1059	25.0421	25.7505	25.5722	26.0461	21.1452	23.2292	22.7555	22.9999	22.2676	22.3486
1319	P84085	P84085	ADP-ribosylation factor 5	ARF5	P84085	1	5	1	1	38.9	10	10	20.529	0	4.3064	138150000	8	12559000		+								0.226391	0.261327	0.974472	-1.07028	0.472675	1	-0.753582	1.60473	0.412426		20.1817	22.5621	22.7944	21.8853	23.3978	23.4659	22.991	23.5695	22.843	22.4481	23.3653	22.9109
1634	Q96MG8;F5H1M8;Q96MG8-2;H0YBU4;E5RGG7	Q96MG8;F5H1M8;Q96MG8-2	Protein-L-isoaspartate O-methyltransferase domain-containing protein 1	PCMTD1	Q96MG8;F5H1M8;Q96MG8-2	5	10	10	10	34.2	34.2	34.2	40.675	0	304.47	13278000000	109	737660000		+								-0.0364138	0.0212175	0.998587	-0.908148	0.556275	1	-0.758677	0.570761	0.72763		29.4473	27.7818	28.7823	30.6544	29.0317	29.0497	28.725	28.136	27.1829	28.5316	28.2622	27.3593
653	K7EIM9;Q8WWM9;K7EMC7	K7EIM9;Q8WWM9;K7EMC7	Cytoglobin	CYGB	K7EIM9;Q8WWM9;K7EMC7	3	4	4	4	50.4	50.4	50.4	13.739	0	10.104	378240000	13	54034000		+								1.04249	0.439666	0.896128	0	NaN	1	-0.760041	1.58525	0.403833		21.3841	22.2316	21.9886	21.6198	22.841	22.8994	24.6745	25.394	25.6654	22.3121	24.7437	25.5507
1789	Q9Y295;H0YI06	Q9Y295	Developmentally-regulated GTP-binding protein 1	DRG1	Q9Y295	2	3	3	3	16.3	16.3	16.3	40.542	0	12.51	457940000	19	19911000		+								-0.0356566	0.0213747	0.99992	-1.24265	0.475106	1	-0.761481	0.30979	0.897668		21.0162	24.5955	22.8971	23.2212	24.8297	24.1858	23.9105	23.7892	24.9335	24.654	23.4034	24.6826
1359	Q08211;Q08211-2	Q08211	ATP-dependent RNA helicase A	DHX9	Q08211	2	22	22	22	28.3	28.3	28.3	140.96	0	64.382	2147100000	65	35198000	+	+								1.54721	0.36737	0.912578	-1.095	0.88836	1	-0.767162	0.433034	0.84931		24.7367	26.1236	25.8513	26.4873	26.1018	27.4074	24.6797	27.8791	25.8277	24.4246	22.0804	27.2399
1343	Q02952-3;Q02952-2;Q02952	Q02952-3;Q02952-2;Q02952	A-kinase anchor protein 12	AKAP12	Q02952-3;Q02952-2;Q02952	3	14	14	14	14.7	14.7	14.7	180.99	0	32.286	831160000	30	10389000		+								0	NaN	1	-0.189185	0.0280944	1	-0.774197	0.380502	0.889459		22.0004	26.5082	24.9853	21.0195	26.541	26.5009	22.6197	22.8525	22.7873	22.96	22.3152	23.1264
31	A0A087WV24;P20711;A0A087WU57;P20711-3;H7BZF7;P20711-4;P20711-2;F8WER1	A0A087WV24;P20711;A0A087WU57;P20711-3;H7BZF7;P20711-4;P20711-2	Aromatic-L-amino-acid decarboxylase	DDC	A0A087WV24;P20711;A0A087WU57;P20711-3;H7BZF7;P20711-4;P20711-2	8	8	8	8	27.6	27.6	27.6	49.697	0	37.66	877400000	23	35096000		+								0.241568	0.198652	0.981155	0	NaN	1	-0.779237	0.304903	0.88679		21.341	21.7072	22.5087	21.854	22.0334	23.741	25.8683	26.3761	25.9108	25.3514	25.3916	26.6874
1502	Q6P2Q9;I3L0J9;I3L3Z8	Q6P2Q9	Pre-mRNA-processing-splicing factor 8	PRPF8	Q6P2Q9	3	26	26	26	17.9	17.9	17.9	273.6	0	105.68	1789800000	70	14093000		+								0.419605	0.153354	0.998537	-1.30387	0.519016	1	-0.780748	0.709625	0.692897		22.7784	26.1012	25.32	25.1285	26.3767	26.606	26.2004	26.6554	26.337	26.6012	23.9963	27.3365
265	B0QY01;O60784;O60784-2;Q6UW50;O60784-3;O60784-4;F8WB30;F8WAW7;F8WE29;F8WBB0;V9GZ68;H7BYN7;V9GYF4;B0QY02	B0QY01;O60784;O60784-2;Q6UW50;O60784-3;O60784-4	Target of Myb protein 1	TOM1	B0QY01;O60784;O60784-2;Q6UW50;O60784-3;O60784-4	14	3	3	3	17.7	17.7	17.7	36.965	0	6.8988	97820000	4	8151600		+								1.08904	0.555035	0.803752	0	NaN	1	-0.788526	0.289979	0.910975		21.103	22.2663	21.8026	23.1453	23.7954	21.8506	25.3453	23.6558	23.4112	24.2375	22.1407	22.7668
1053	P31150;G5E9U5	P31150	Rab GDP dissociation inhibitor alpha	GDI1	P31150	2	14	10	10	42.3	31.8	31.8	50.582	0	81.94	1285700000	34	51429000		+								1.37847	0.578106	0.777886	-1.66725	0.899144	1	-0.788997	0.334597	0.893462		23.1455	24.7466	25.564	26.5692	25.1695	26.7191	24.314	23.197	25.3582	21.7597	22.3814	24.5927
1351	Q05519-2;Q05519;Q5T760;B4DWT1;Q5T757	Q05519-2;Q05519;Q5T760	Serine/arginine-rich splicing factor 11	SRSF11	Q05519-2;Q05519;Q5T760	5	3	3	3	10.6	10.6	10.6	53.413	0	3.0131	371250000	10	30938000		+								-0.445215	0.428565	0.918634	-1.08787	1.31714	0.523733	-0.789305	0.654453	0.696		23.5464	23.1495	24.0176	25.2314	24.4921	24.2536	23.8411	24.7762	23.328	24.4023	24.6671	24.2114
1638	Q96P70	Q96P70	Importin-9	IPO9	Q96P70	1	10	10	10	19.6	19.6	19.6	115.96	0	323.31	1914900000	45	45593000		+								1.5246	0.441241	0.879265	-0.467286	0.113497	1	-0.804395	0.751926	0.662486		23.9643	26.9078	26.1907	23.7574	27.5136	27.1937	25.1015	23.4479	26.3244	25.6594	21.4271	23.2135
921	P12270;P12270-2;Q5SWX9	P12270;P12270-2	Nucleoprotein TPR	TPR	P12270;P12270-2	3	7	7	7	4.2	4.2	4.2	267.29	0	12.735	713150000	24	6603300	+	+								1.50598	0.815308	0.505481	-0.298356	0.249884	1	-0.812929	0.584891	0.688417		25.0906	24.5812	23.9747	24.3598	24.6652	25.5165	26.0745	24.1874	25.2866	23.5728	24.8633	22.5944
616	I3L0N3;P46459;P46459-2;I3L0L3;K7EQD6;I3L2G1;I3L338;I3L4Q9	I3L0N3;P46459;P46459-2	Vesicle-fusing ATPase	NSF	I3L0N3;P46459;P46459-2	8	16	16	16	33.4	33.4	33.4	82.091	0	35.618	1108300000	32	23582000		+								1.90317	0.94082	0.448155	-0.769438	0.25274	1	-0.834809	0.247693	0.924072		23.4416	26.5517	24.2895	24.0803	25.7901	26.7206	24.8702	24.9121	25.412	23.2728	21.4981	24.7139
1164	P51148;P51148-2;K7ERI8;K7ERQ8;F8VWU4;F8VVZ0;F8VUA5;F8VVK3;K7ENY4;P61020-2;P20339-2;P61020;P20339;F8WCY6;F8WD79;F8VPW9;F8VSF8;F8VWZ7	P51148;P51148-2;K7ERI8;K7ERQ8;F8VWU4;F8VVZ0;F8VUA5;F8VVK3;K7ENY4;P61020-2;P20339-2;P61020;P20339	Ras-related protein Rab-5C;Ras-related protein Rab-5B;Ras-related protein Rab-5A	RAB5C;RAB5B;RAB5A	P51148;P51148-2;K7ERI8;K7ERQ8;F8VWU4;F8VVZ0;F8VUA5;F8VVK3;K7ENY4;P61020-2;P20339-2;P61020;P20339	18	4	4	4	23.1	23.1	23.1	23.482	0	13.423	694660000	24	63151000		+								0.195282	0.131233	1	-0.974308	0.311435	1	-0.844999	0.666241	0.686711		20.7208	24.0243	23.086	21.9537	24.4566	24.3436	23.1941	24.6845	24.1483	23.8173	23.2389	24.3848
410	K7ENX8;K7ELV6;K7EJV5;K7ELT6;K7EJV1;K7EMY9;K7EPM4;K7ER40;K7EQR7;D6W5Y5;Q14011;Q14011-2;K7EQX4;K7ENN6;K7EIF7;K7EQL0	K7ENX8;K7ELV6;K7EJV5;K7ELT6;K7EJV1;K7EMY9;K7EPM4;K7ER40;K7EQR7;D6W5Y5;Q14011;Q14011-2	Cold-inducible RNA-binding protein	CIRBP	K7ENX8;K7ELV6;K7EJV5;K7ELT6;K7EJV1;K7EMY9;K7EPM4;K7ER40;K7EQR7;D6W5Y5;Q14011;Q14011-2	16	3	3	3	57.5	57.5	57.5	8.9138	0	4.6095	139750000	4	27949000		+								0	NaN	1	-1.52417	1.24635	0.512093	-0.862391	0.798875	0.622765		21.4649	22.5932	23.3562	24.3126	23.7464	23.9278	22.7682	22.4438	22.2697	21.8658	22.3708	22.2321
1791	Q9Y2X3;H7BZ72;F8WED0	Q9Y2X3	Nucleolar protein 58	NOP58	Q9Y2X3	3	9	9	9	27.6	27.6	27.6	59.578	0	108.63	681800000	27	28408000		+								0.188323	0.041891	1	-0.980832	1.01764	0.976239	-0.862933	0.491739	0.777484		22.2587	22.7491	23.0857	23.4753	23.14	24.4207	23.3793	27.3626	24.721	25.0642	23.2083	26.6255
1334	Q01813;Q01813-2;B1APP6;H0Y757;Q5VSR5;P17858;V9GYV7;V9GY25;H0Y3Y3	Q01813;Q01813-2;B1APP6	ATP-dependent 6-phosphofructokinase, platelet type	PFKP	Q01813;Q01813-2;B1APP6	9	10	10	9	15.8	15.8	14.7	85.595	0	21.844	522420000	25	16326000		+								-0.0723254	0.077604	1	-1.26822	0.34836	1	-0.863879	0.481841	0.770938		20.7315	23.9896	24.7569	22.8084	24.6801	25.7941	22.8714	23.1581	23.1006	23.0834	22.5847	23.679
1069	P33993;P33993-3;P33993-2;C9J8M6	P33993;P33993-3;P33993-2	DNA replication licensing factor MCM7	MCM7	P33993;P33993-3;P33993-2	4	14	14	14	28.9	28.9	28.9	81.307	0	17.117	837750000	35	22046000		+								0.385808	0.184229	0.980737	-0.587066	0.104218	1	-0.865033	0.31158	0.885234		21.2017	25.9019	23.8562	21.2329	25.827	25.6612	22.2601	23.1878	24.9141	22.7136	23.174	23.317
236	A2RRP1;A2RRP1-2;H0Y5G7;H7C1U4;H7C1Y9;H7C007;H7BZR3;H7BZU5;C9JCM7	A2RRP1;A2RRP1-2;H0Y5G7	Neuroblastoma-amplified sequence	NBAS	A2RRP1;A2RRP1-2;H0Y5G7	9	13	13	13	8.9	8.9	8.9	268.57	0	48.433	480150000	21	4445800		+								0	NaN	1	-0.640479	0.815326	1	-0.869838	0.580984	0.699517		25.0778	25.2506	24.1514	25.2596	25.6936	25.4481	22.6822	21.696	22.2842	21.9631	22.7363	22.0045
803	P00387-2;P00387;P00387-3;B1AHF3	P00387-2;P00387;P00387-3;B1AHF3	NADH-cytochrome b5 reductase 3;NADH-cytochrome b5 reductase 3 membrane-bound form;NADH-cytochrome b5 reductase 3 soluble form	CYB5R3	P00387-2;P00387;P00387-3;B1AHF3	4	17	17	17	81.3	81.3	81.3	31.628	0	323.31	5282800000	62	406370000		+								-0.353602	0.057701	1	-1.23899	0.879119	1	-0.875574	1.08041	0.5631		22.5022	24.0184	24.5522	24.4681	25.1235	25.1981	29.3078	25.6166	25.6812	30.6591	25.1145	25.8927
1449	Q15691	Q15691	Microtubule-associated protein RP/EB family member 1	MAPRE1	Q15691	1	7	7	7	38.4	38.4	38.4	29.999	0	12.505	783730000	21	52249000		+								-1.83592	0.86948	0.467808	-0.925714	0.289023	1	-0.883086	0.418885	0.860042		21.3977	24.819	23.2394	22.4086	24.8454	24.9792	22.2719	21.536	24.7119	24.2708	24.7805	24.9762
1804	Q9Y3U8;J3QSB5;J3KTD3	Q9Y3U8;J3QSB5	60S ribosomal protein L36	RPL36	Q9Y3U8;J3QSB5	3	6	6	6	33.3	33.3	33.3	12.254	0	27.427	1071600000	24	357210000		+		+						-2.18768	2.11511	0.0393571	0.680645	0.19232	1	-0.887254	0.663979	0.695277		24.9702	24.142	24.1791	21.1538	25.5455	24.5501	22.4021	23.2005	23.134	25.1574	25.6903	24.4519
729	O43143	O43143	Pre-mRNA-splicing factor ATP-dependent RNA helicase DHX15	DHX15	O43143	1	15	15	15	31.4	31.4	31.4	90.932	0	35.715	2134800000	55	54738000		+								-1.67142	1.88244	0.0919365	-1.28567	0.521029	1	-0.898249	0.422317	0.850156		22.7028	25.963	24.6004	24.7633	25.7607	26.5992	24.6653	23.9431	24.6287	26.7019	25.8792	25.6702
1759	Q9UHX1-6;Q9UHX1-5;A0A0J9YYL3;A0A0J9YXJ8;A0A0J9YVP6;A0A0J9YXX5;Q9UHX1-4;Q9UHX1-3;Q9UHX1-2;Q9UHX1;A0A0J9YVR6;E9PQ56;A0A0J9YWM1;H0YEM1;E9PN18;E9PMU7;H0YCP8;E9PL19	Q9UHX1-6;Q9UHX1-5;A0A0J9YYL3;A0A0J9YXJ8;A0A0J9YVP6;A0A0J9YXX5;Q9UHX1-4;Q9UHX1-3;Q9UHX1-2;Q9UHX1;A0A0J9YVR6;E9PQ56;A0A0J9YWM1;H0YEM1	Poly(U)-binding-splicing factor PUF60	PUF60	Q9UHX1-6;Q9UHX1-5;A0A0J9YYL3;A0A0J9YXJ8;A0A0J9YVP6;A0A0J9YXX5;Q9UHX1-4;Q9UHX1-3;Q9UHX1-2;Q9UHX1;A0A0J9YVR6;E9PQ56;A0A0J9YWM1;H0YEM1	18	7	7	7	25.9	25.9	25.9	55.399	0	52.296	1539700000	31	59221000		+								-0.120586	0.109556	1	-1.29119	1.65122	0.233333	-0.90268	1.08454	0.547139		24.9001	25.1465	25.1327	26.9683	25.766	26.3185	26.7684	26.6937	25.9309	26.8748	26.8844	25.9955
733	O43252;O95340;O95340-2	O43252	Bifunctional 3-phosphoadenosine 5-phosphosulfate synthase 1;Sulfate adenylyltransferase;Adenylyl-sulfate kinase	PAPSS1	O43252	3	6	6	6	17	17	17	70.832	0	8.3118	714720000	15	21658000		+								0.95191	0.632633	0.744233	-0.800302	0.164677	1	-0.930268	0.58585	0.687529		21.3939	25.1189	24.8932	21.9343	25.3501	26.5226	23.051	22.8603	23.9905	21.4045	22.2338	23.4077
472	E9PLK3;P55786-2;P55786;A6NEC2;E9PJY4;E9PPD4;H0YDG0;E9PP11;A6NEC2-3;A6NEC2-2	E9PLK3;P55786-2;P55786	Puromycin-sensitive aminopeptidase	NPEPPS	E9PLK3;P55786-2;P55786	10	10	10	10	16.4	16.4	16.4	102.99	0	66.007	996900000	30	21211000		+								-2.36447	1.40406	0.197795	-1.30955	0.367178	1	-0.931026	0.405978	0.854915		21.5615	25.7526	24.3604	23.6281	25.4806	26.4945	21.4059	22.9908	23.3137	25.1375	23.9532	25.7131
426	E7EU94;E7ESX0;E7EN72;E7EVX8;Q8WWY3-3;Q8WWY3-2;Q8WWY3-4;Q8WWY3	E7EU94;E7ESX0;E7EN72;E7EVX8;Q8WWY3-3;Q8WWY3-2;Q8WWY3-4;Q8WWY3	U4/U6 small nuclear ribonucleoprotein Prp31	PRPF31	E7EU94;E7ESX0;E7EN72;E7EVX8;Q8WWY3-3;Q8WWY3-2;Q8WWY3-4;Q8WWY3	8	3	3	3	19.6	19.6	19.6	28.858	0	3.0036	305910000	6	27810000		+								-0.115136	0.0351169	0.999844	-1.05308	0.455219	1	-0.932817	0.761949	0.628286		21.4892	24.0645	23.345	22.7828	24.3699	24.9053	21.8391	22.3294	24.6713	23.4631	21.7301	23.992
1108	P41250	P41250	Glycine--tRNA ligase	GARS	P41250	1	13	13	13	32.6	32.6	32.6	83.165	0	278	2073600000	59	51840000		+								-0.144052	0.0570183	1	-1.36711	0.426316	1	-0.933993	0.48859	0.776227		21.9817	25.6981	24.9459	24.215	25.6406	26.8714	23.9458	25.5475	26.4157	24.4939	25.7338	26.1134
1659	Q9BPU6;E9PHT0;E7ESV0;E7EWB4	Q9BPU6	Dihydropyrimidinase-related protein 5	DPYSL5	Q9BPU6	4	9	9	9	29.1	29.1	29.1	61.421	0	120.49	780140000	25	26005000		+								-1.07499	0.325378	0.931595	-1.09129	0.960927	0.991671	-0.942392	0.984699	0.624545		21.1651	22.3065	22.5292	22.5542	23.6703	23.0502	22.1053	22.7104	26.13	24.3442	24.0702	25.7562
997	P23921;E9PL69;E9PP77;H0YCY7	P23921;E9PL69	Ribonucleoside-diphosphate reductase large subunit	RRM1	P23921;E9PL69	4	6	6	6	12.4	12.4	12.4	90.069	0	37.441	491370000	14	11168000		+								-0.198156	0.197816	0.988591	-1.72266	0.562644	1	-0.946353	0.512991	0.76953		20.9334	25.2628	23.9249	24.2087	25.7322	25.3483	22.5148	22.1283	23.3805	22.6663	22.9283	23.0235
701	O00629;H7C4F6	O00629	Importin subunit alpha-3	KPNA4	O00629	2	3	1	1	8.3	3.3	3.3	57.886	0	2.3242	92200000	4	5762500		+								0.243253	0.176225	0.997039	-0.754896	0.603254	1	-0.94951	0.698951	0.671692		21.8555	22.1942	22.8806	22.2212	23.8554	23.1185	21.9582	22.8729	23.3286	22.928	22.6787	21.8232
1775	Q9UNS2;C9JLV5;H7C3P9;Q9UNS2-2;J3QL22;J3QS85;J3KTQ1;J3QKR0;K7ES36	Q9UNS2;C9JLV5;H7C3P9;Q9UNS2-2	COP9 signalosome complex subunit 3	COPS3	Q9UNS2;C9JLV5;H7C3P9;Q9UNS2-2	9	3	3	3	9	9	9	47.873	0	19.158	299800000	13	11992000		+								-0.0545883	0.0291717	0.997026	-0.126381	0.0432422	1	-0.959269	0.805105	0.641813		22.8931	23.6972	22.834	21.3537	24.2031	24.2466	22.395	23.5306	24.2282	22.9437	23.3028	24.071
1120	P43686;P43686-2	P43686;P43686-2	26S protease regulatory subunit 6B	PSMC4	P43686;P43686-2	2	11	11	11	51	51	51	47.366	0	33.691	1150000000	34	46001000		+								1.28826	0.499434	0.842971	-0.12462	0.0464854	1	-0.963264	0.782477	0.636812		25.1504	25.7085	24.8342	23.5978	26.3367	26.1325	25.0306	25.234	25.6487	24.673	21.8479	25.5277
48	A0A087WY55;Q9NP79;Q5TGM0;Q9NP79-2	A0A087WY55;Q9NP79;Q5TGM0;Q9NP79-2	Vacuolar protein sorting-associated protein VTA1 homolog	VTA1	A0A087WY55;Q9NP79;Q5TGM0;Q9NP79-2	4	3	3	3	15.7	15.7	15.7	31.102	0.00074906	2.1332	122350000	5	10195000		+								-0.313279	0.259521	0.980436	-1.09588	0.993284	0.963294	-0.967346	1.26651	0.436475		21.098	22.2824	22.3822	22.4509	23.529	23.0703	22.7207	21.7922	23.1548	22.3452	23.1837	23.0786
530	F8W1R7;G3V1V0;P60660-2;P60660;J3KND3;G8JLA2;B7Z6Z4;F8VPF3;G3V1Y7;F8VZU9;F8W180;H0YI43;F8W1I5;P14649;F8VXL3	F8W1R7;G3V1V0;P60660-2;P60660;J3KND3;G8JLA2;B7Z6Z4;F8VPF3;G3V1Y7	Myosin light polypeptide 6	MYL6	F8W1R7;G3V1V0;P60660-2;P60660;J3KND3;G8JLA2;B7Z6Z4;F8VPF3;G3V1Y7	15	9	9	9	69	69	69	16.29	0	74.546	4541100000	85	454110000		+								0.422902	0.225168	0.969826	-0.859371	1.09832	0.923279	-0.970089	0.730342	0.667		25.7457	25.7639	26.3376	26.3837	27.4176	26.6241	28.7966	26.877	26.6108	27.3779	27.1195	26.5182
1079	P35580;P35580-5;P35580-2;P35580-3;P35580-4;E7ERA5;A0A0C4DFM8;A1L2Z2	P35580;P35580-5;P35580-2;P35580-3;P35580-4	Myosin-10	MYH10	P35580;P35580-5;P35580-2;P35580-3;P35580-4	8	62	62	51	44	44	36.6	229	0	323.31	28245000000	259	276910000		+								-0.134212	0.0447111	1	0.406037	0.145218	1	-0.990301	0.6782	0.697122		31.1504	28.8763	29.554	27.9517	30.6298	29.7811	31.1109	28.7274	28.1941	30.4218	28.7348	29.2784
899	P10599;P10599-2	P10599;P10599-2	Thioredoxin	TXN	P10599;P10599-2	2	8	8	8	63.8	63.8	63.8	11.737	0	31.668	3448500000	56	492640000		+								-0.381175	0.0702664	1	-1.88131	0.51084	1	-1.01028	1.94076	0.150118		21.4697	26.045	25.8295	25.0931	26.9304	26.9646	21.8175	24.7572	25.9024	21.6406	26.234	25.746
1425	Q15056-2;Q15056	Q15056-2;Q15056	Eukaryotic translation initiation factor 4H	EIF4H	Q15056-2;Q15056	2	6	6	6	39	39	39	25.2	0	108.55	1199300000	19	99941000		+								-0.204329	0.120149	1	-0.471183	0.0791276	1	-1.02327	0.79663	0.646866		21.34	25.2948	24.4068	20.7071	26.0185	25.7297	25.6893	25.6104	25.3528	24.5806	26.6392	26.0457
1065	P32322;E2QRB3;P32322-2;P32322-3;J3KQ22;J3QL24;J3QKT4;J3QRZ0;J3QLK9;J3QL32;J3QKT3;J3QL23;J3KTA8;J3KSA9;J3QR88	P32322;E2QRB3;P32322-2;P32322-3;J3KQ22;J3QL24;J3QKT4	Pyrroline-5-carboxylate reductase 1, mitochondrial;Pyrroline-5-carboxylate reductase	PYCR1	P32322;E2QRB3;P32322-2;P32322-3;J3KQ22;J3QL24;J3QKT4	15	13	13	12	55.5	55.5	51.4	33.36	0	60.307	3353200000	52	223540000		+		+						-2.32385	2.1641	0.0375385	-2.35693	0.445057	1	-1.03805	0.833588	0.63367		20.6188	27.333	26.6	25.6135	27.7461	28.2631	21.8426	21.7817	23.0642	24.2613	24.8697	24.5291
227	A0A494C128;O00567;Q5JXT2;H0Y653;H0YDU4	A0A494C128;O00567;Q5JXT2	Nucleolar protein 56	NOP56	A0A494C128;O00567;Q5JXT2	5	5	5	5	15.7	15.7	15.7	53.05	0	7.5741	368090000	13	13633000		+								0.434256	0.22434	0.971842	-0.970164	0.899964	1	-1.06043	1.33813	0.417569		23.9132	22.9949	22.5248	24.7029	23.808	23.8325	23.7274	25.3593	24.2213	24.3131	22.8751	24.817
1814	Q9Y678;Q9UBF2-2;Q9UBF2;H0Y8X7	Q9Y678	Coatomer subunit gamma-1	COPG1	Q9Y678	4	5	5	5	8.9	8.9	8.9	97.717	0	7.8136	276280000	12	5638300		+								0.549921	0.244268	0.973372	-1.74249	0.837001	1	-1.07146	0.413488	0.852608		20.789	24.0898	22.1564	23.8735	24.0776	24.3115	21.2219	23.726	23.8682	21.9402	22.5339	22.6922
1367	Q12765;Q12765-2;Q12765-3;B8ZZP4;C9J7U9;C9K052	Q12765;Q12765-2;Q12765-3	Secernin-1	SCRN1	Q12765;Q12765-2;Q12765-3	6	3	3	3	6.3	6.3	6.3	46.382	0	2.2505	156920000	7	9230900		+								-0.810872	0.99376	0.474667	-1.18249	1.03505	0.912069	-1.09261	0.766602	0.641636		21.0649	22.6535	21.6106	22.4271	23.2317	23.2176	21.9493	22.9253	22.9985	23.1263	23.7465	23.4329
1698	Q9HAV4;H0Y3W3	Q9HAV4	Exportin-5	XPO5	Q9HAV4	2	9	9	9	11.4	11.4	11.4	136.31	0	13.051	707830000	17	11417000		+								-0.596732	0.418116	0.9089	-1.05445	0.373692	1	-1.10472	0.815262	0.640759		22.1957	24.798	24.3116	23.1496	25.2338	26.0853	23.2521	24.4043	25.032	24.2006	25.1446	25.1335
307	B8ZZK2;O75223;H7BZK5;O75223-2;O75223-4;A0A0B4J1Y4;M0QZK8;O75223-3	B8ZZK2;O75223;H7BZK5;O75223-2;O75223-4	Gamma-glutamylcyclotransferase	GGCT	B8ZZK2;O75223;H7BZK5;O75223-2;O75223-4	8	3	3	3	30.1	30.1	30.1	18.398	0.002772	1.7609	180180000	6	16380000		+								0.332741	1.18246	0.621731	0	NaN	1	-1.10946	1.07566	0.512329		20.7465	22.6187	22.2233	23.0407	23.2494	23.8115	23.888	24.0119	24.0291	23.624	23.4382	23.8685
1749	Q9UBT2;Q9UBT2-2;K7EPL2;K7ESK7;U3KQ55;K7ES38;U3KQ93	Q9UBT2;Q9UBT2-2;K7EPL2	SUMO-activating enzyme subunit 2	UBA2	Q9UBT2;Q9UBT2-2;K7EPL2	7	12	12	12	27.2	27.2	27.2	71.223	0	101.46	1627200000	36	56111000		+								0.763463	0.180824	0.973362	-1.02553	0.204054	1	-1.11023	0.736857	0.627099		21.772	26.218	25.1871	22.6281	26.6079	27.0177	24.3374	23.2321	26.8998	22.6324	23.1372	26.4093
1169	P51665;H3BNT7;H3BTM8;H3BQV2	P51665	26S proteasome non-ATPase regulatory subunit 7	PSMD7	P51665	4	5	5	5	29	29	29	37.025	0	15.709	502370000	12	33491000		+								0.504373	0.390243	0.926099	-0.285161	0.0699439	1	-1.1641	0.452026	0.782076		22.5332	24.6008	22.7271	21.0604	25.0815	24.5746	24.4818	24.5191	24.7616	24.5171	23.0135	24.7187
1399	Q14008;Q14008-3;Q14008-2;H0YEK7;E9PQH5;H0YCF6	Q14008;Q14008-3;Q14008-2	Cytoskeleton-associated protein 5	CKAP5	Q14008;Q14008-3;Q14008-2	6	9	9	9	6.9	6.9	6.9	225.49	0	107.22	506760000	18	4780800		+								-0.024037	0.00995834	0.995198	-0.89156	0.322404	1	-1.16708	0.381635	0.863132		23.1738	25.8164	23.5296	23.5144	25.7795	25.9006	23.6896	22.3381	22.4112	21.5208	23.3548	23.6353
1369	Q12904;Q12904-2;D6R937	Q12904;Q12904-2	Aminoacyl tRNA synthase complex-interacting multifunctional protein 1;Endothelial monocyte-activating polypeptide 2	AIMP1	Q12904;Q12904-2	3	5	5	5	23.7	23.7	23.7	34.352	0	4.8074	329360000	10	19374000		+								0.631379	0.310674	0.96267	-0.686335	0.317861	1	-1.1839	0.333233	0.894857		22.4531	23.5949	21.0024	22.1443	23.2362	23.7289	24.4626	24.6952	24.1692	22.2483	24.1874	24.9972
1056	P31350;A0A286YFD6;P31350-2;C9JXC1	P31350;A0A286YFD6;P31350-2;C9JXC1	Ribonucleoside-diphosphate reductase subunit M2	RRM2	P31350;A0A286YFD6;P31350-2;C9JXC1	4	5	5	5	23.7	23.7	23.7	44.877	0	6.2609	154670000	7	6724700		+								-0.928857	0.343572	0.933909	-1.90555	1.40293	0.3	-1.19263	0.754377	0.63206		21.676	21.7823	22.9207	25.0074	23.6552	23.433	21.2615	22.3382	22.5632	21.331	22.7008	24.9176
291	B4DXZ6;P51114-3;P51114;E7EU85;E9PFF5;P51114-2;C9IZ22;C9JZE0;C9JY20	B4DXZ6;P51114-3;P51114;E7EU85;E9PFF5;P51114-2	Fragile X mental retardation syndrome-related protein 1	FXR1	B4DXZ6;P51114-3;P51114;E7EU85;E9PFF5;P51114-2	9	5	5	5	14	14	14	68.326	0	20.522	809830000	6	29994000		+								-0.636438	0.531156	0.844374	-1.54132	1.95101	0.107862	-1.20499	1.11522	0.4784		21.4126	22.5651	21.8869	23.6266	23.5341	23.3279	21.2083	22.4516	22.2671	23.1906	21.956	22.6896
1709	Q9NR31;Q9NR31-2;H0Y5E8;Q5SQT8;Q9Y6B6;X1WI22;D6RAA2;Q9H029;D6RDB2;D6RD69	Q9NR31;Q9NR31-2	GTP-binding protein SAR1a	SAR1A	Q9NR31;Q9NR31-2	10	5	5	5	38.9	38.9	38.9	22.367	0	7.9265	531500000	19	53150000		+								0.22431	0.0611961	1	-1.89795	0.651795	1	-1.25503	0.306792	0.89071		20.9978	25.3304	22.3097	24.1816	25.064	25.0861	22.3673	24.8118	24.5377	24.2493	21.7189	25.0755
251	A6NKG5	A6NKG5	Retrotransposon-like protein 1	RTL1	A6NKG5	1	12	12	12	14.1	14.1	14.1	155.05	0	14.939	453280000	19	7311000		+								-0.291599	0.0834804	1	0	NaN	1	-1.26021	0.754259	0.651508		21.463	22.317	21.8133	21.4553	23.8842	22.7665	26.0476	22.6584	26.2827	25.0919	24.7197	26.0519
1737	Q9P0M6;Q5SQT3	Q9P0M6;Q5SQT3	Core histone macro-H2A.2;Histone H2A	H2AFY2	Q9P0M6;Q5SQT3	2	3	2	2	14.5	9.9	9.9	40.058	0	2.5941	133320000	3	7016800		+								-1.07042	1.32658	0.291843	-1.69504	1.46337	0.28	-1.27336	0.655709	0.698601		21.7196	21.5978	22.4351	24.258	23.8813	22.6984	23.1098	23.057	22.4484	24.1677	23.3247	24.334
1235	P61224;E7ESV4;F5H7Y6;P61224-3;F5H6R7;F5H004;F5GYB5;F5GX62;P61224-4;P62834;F5H0B7;F5H500;F5H823;B7ZB78;F5GZG1;A0A075B6Q0;P61224-2;A6NIZ1;F5H077;F5GWU8;F5H491;F5H4H0;F5GYH7;F8WBC0	P61224;E7ESV4;F5H7Y6;P61224-3;F5H6R7;F5H004;F5GYB5;F5GX62;P61224-4;P62834;F5H0B7;F5H500;F5H823;B7ZB78;F5GZG1;A0A075B6Q0;P61224-2;A6NIZ1	Ras-related protein Rap-1b;Ras-related protein Rap-1A;Ras-related protein Rap-1b-like protein	RAP1B;RAP1A	P61224;E7ESV4;F5H7Y6;P61224-3;F5H6R7;F5H004;F5GYB5;F5GX62;P61224-4;P62834;F5H0B7;F5H500;F5H823;B7ZB78;F5GZG1;A0A075B6Q0;P61224-2;A6NIZ1	24	7	7	7	55.4	55.4	55.4	20.825	0	27.568	805890000	29	80589000		+								0.976658	0.38634	0.910211	-0.948173	0.509845	1	-1.30202	0.362114	0.886233		24.4863	25.3366	22.6535	24.7268	25.344	25.2501	23.0005	24.7777	24.5876	24.8931	21.8759	22.6668
455	E9PDF6;O43795;O43795-2;E7EQD9;C9JYW1;C9JUP5;H7C2Y7;C9K0I9;A0A0U1RRI3;Q9UBC5	E9PDF6;O43795;O43795-2	Unconventional myosin-Ib	MYO1B	E9PDF6;O43795;O43795-2	10	18	18	18	26.4	26.4	26.4	128.48	0	323.31	2025600000	65	33206000		+								0.229315	0.0593389	1	-0.0996647	0.020206	1	-1.32309	1.00354	0.554154		24.4133	25.2342	25.7443	22.0661	27.1842	26.4405	28.6496	25.8055	25.9173	28.0481	24.7585	26.8778
1447	Q15637-4;Q15637-6;Q15637-3;Q15637-2;Q15637;Q15637-7;Q15637-5;F8WEV5;C9J792;H7C561	Q15637-4;Q15637-6;Q15637-3;Q15637-2;Q15637;Q15637-7;Q15637-5	Splicing factor 1	SF1	Q15637-4;Q15637-6;Q15637-3;Q15637-2;Q15637;Q15637-7;Q15637-5	10	8	8	8	21.5	21.5	21.5	59.711	0	10.271	712810000	22	41930000		+								-0.848909	0.693193	0.729617	-2.12505	0.672989	1	-1.34376	0.330649	0.89614		20.9058	25.5709	22.8076	24.5934	24.9275	26.1385	21.5284	22.3007	23.1121	22.9063	22.7841	23.7977
1773	Q9UN86-2;Q9UN86;D6RGJ4;D6RAC7;D6RB17	Q9UN86-2;Q9UN86;D6RGJ4;D6RAC7;D6RB17	Ras GTPase-activating protein-binding protein 2	G3BP2	Q9UN86-2;Q9UN86;D6RGJ4;D6RAC7;D6RB17	5	3	2	2	8.2	6.5	6.5	50.817	0	9.2516	585290000	9	30805000		+								0.036864	0.0142195	0.997505	-1.01964	0.355047	1	-1.35258	0.308382	0.893501		21.5952	23.1508	22.0325	21.9489	25.4647	22.4238	22.768	22.5452	23.124	22.5985	21.415	24.3131
1474	Q5JTH9-2;Q5JTH9-3;Q5JTH9;A0A087X1U8	Q5JTH9-2;Q5JTH9-3;Q5JTH9	RRP12-like protein	RRP12	Q5JTH9-2;Q5JTH9-3;Q5JTH9	4	6	6	6	8.9	8.9	8.9	132.71	0	9.3407	241610000	11	3835200		+								-0.0323467	0.0104257	0.997511	-0.774179	0.390655	1	-1.36975	0.620866	0.690547		21.9952	23.045	21.4571	21.5782	23.8515	23.3901	24.5476	21.9868	25.2908	23.5546	24.1668	24.2009
630	J3KR97;Q9BTW9;Q9BTW9-4;I3L163;I3L500;I3L439;A0A0J9YWI5;A0A0J9YVR1;Q9BTW9-5;I3L1S3;I3L143;A0A0J9YY08;A0A0J9YYG2;A0A0J9YVU1	J3KR97;Q9BTW9;Q9BTW9-4;I3L163;I3L500;I3L439;A0A0J9YWI5;A0A0J9YVR1;Q9BTW9-5	Tubulin-specific chaperone D	TBCD	J3KR97;Q9BTW9;Q9BTW9-4;I3L163;I3L500;I3L439;A0A0J9YWI5;A0A0J9YVR1;Q9BTW9-5	14	6	6	6	7.6	7.6	7.6	136.55	0	8.6184	311930000	12	4873800		+								0	NaN	1	-1.77748	0.686009	1	-1.3748	0.888017	0.599		20.8282	23.731	23.7961	23.4111	24.5899	25.6868	21.2244	21.6799	23.0208	22.0166	24.5151	23.106
462	E9PGZ4;Q9NTJ5-2;Q9NTJ5;F8WDN7;C9JV50	E9PGZ4;Q9NTJ5-2;Q9NTJ5;F8WDN7	Phosphatidylinositide phosphatase SAC1	SACM1L	E9PGZ4;Q9NTJ5-2;Q9NTJ5;F8WDN7	5	3	3	3	13.2	13.2	13.2	55.571	0	10.641	157900000	9	5848000		+								-0.330139	0.15262	0.999185	-1.29116	0.768421	1	-1.40167	0.529126	0.715349		21.5384	23.4526	21.4545	22.6085	23.8585	23.852	20.8665	22.0998	23.233	22.047	21.8895	23.2532
388	D6R9P3;D6RD18;D6RBZ0;Q99729-3;Q99729-2;Q99729-4;Q99729	D6R9P3;D6RD18;D6RBZ0;Q99729-3;Q99729-2;Q99729-4;Q99729	Heterogeneous nuclear ribonucleoprotein A/B	HNRNPAB	D6R9P3;D6RD18;D6RBZ0;Q99729-3;Q99729-2;Q99729-4;Q99729	7	5	5	5	19.6	19.6	19.6	30.302	0	5.8814	402180000	13	30937000		+								-0.470708	0.412835	0.927725	-1.72155	1.13913	0.613532	-1.40232	1.98175	0.0844444		20.5683	22.5511	22.3804	22.9283	23.9845	23.7516	23.1962	24.439	23.0137	23.6541	24.1504	24.2564
1679	Q9BZE4-2;Q9BZE4;Q5T3R7;Q9BZE4-3	Q9BZE4-2;Q9BZE4;Q5T3R7;Q9BZE4-3	Nucleolar GTP-binding protein 1	GTPBP4	Q9BZE4-2;Q9BZE4;Q5T3R7;Q9BZE4-3	4	4	4	4	10.7	10.7	10.7	68.272	0	5.4118	137380000	6	4737200		+								-1.91455	0.999404	0.39059	-2.03477	1.62444	0.163375	-1.41847	0.865428	0.60504		21.6905	22.8643	21.7093	24.9578	23.8009	23.6095	20.5913	21.817	23.1376	24.0888	22.7512	24.4496
5	A0A024RBT2;Q9NR28-2;Q9NR28;H7BZK7;A0A2U3TZH2;Q9NR28-3;H7BZQ7	A0A024RBT2;Q9NR28-2;Q9NR28;H7BZK7;A0A2U3TZH2;Q9NR28-3	Diablo homolog, mitochondrial	DIABLO	A0A024RBT2;Q9NR28-2;Q9NR28;H7BZK7;A0A2U3TZH2;Q9NR28-3	7	4	4	4	49.4	49.4	49.4	18.919	0	39.963	292710000	8	32523000		+				+				0.628202	0.215641	0.975172	-1.71308	0.958371	0.913651	-1.46857	3.11494	0.0325714		21.2118	23.3135	23.316	23.4139	24.7427	24.8241	21.6858	21.569	24.7878	21.6322	21.6448	22.8809
897	P10412;P22492;Q02539	P10412	Histone H1.4	HIST1H1E	P10412	3	5	5	1	22.8	22.8	7.3	21.865	0	21.561	9232000000	50	1025800000		+								1.6177	0.315351	0.931628	-1.47095	0.693849	1	-1.49206	1.09588	0.484		28.7329	26.4182	27.0387	30.1616	27.8945	28.5465	26.4824	29.6464	26.2788	22.561	26.2619	28.7316
394	D6RAX7;D6RFN0;Q9BT78-2;Q9BT78;D6RD63	D6RAX7;D6RFN0;Q9BT78-2;Q9BT78;D6RD63	COP9 signalosome complex subunit 4	COPS4	D6RAX7;D6RFN0;Q9BT78-2;Q9BT78;D6RD63	5	5	5	5	19.8	19.8	19.8	47.726	0	4.9543	257450000	10	11194000		+								0.865426	0.945212	0.485229	-1.28036	0.312467	1	-1.50869	0.460051	0.773088		20.3204	24.4077	21.9361	21.1441	24.7148	24.6463	22.8038	23.4008	23.8887	22.6454	21.9369	22.9149
621	J3KN16;Q5VYK3;R4GMY1	J3KN16;Q5VYK3;R4GMY1	Proteasome-associated protein ECM29 homolog	KIAA0368;ECM29	J3KN16;Q5VYK3;R4GMY1	3	7	7	7	5.9	5.9	5.9	223.69	0	8.7445	240780000	9	2407800	+	+								0	NaN	1	-1.85701	1.0614	0.759686	-1.56623	0.572695	0.677703		21.7498	24.3321	22.2873	24.1884	24.9943	24.7576	23.013	23.0616	23.525	22.0651	22.871	23.0277
122	A0A0C4DGA6;Q14527-2;Q14527;H7C5K0	A0A0C4DGA6;Q14527-2;Q14527;H7C5K0	Helicase-like transcription factor	HLTF	A0A0C4DGA6;Q14527-2;Q14527;H7C5K0	4	3	3	3	5	5	5	113.86	0	5.115	338560000	8	6155600		+								-0.249915	0.36263	0.98401	-1.65913	1.05898	0.792308	-1.58738	0.475969	0.768669		20.9729	22.4951	20.1307	22.7756	23.3302	22.4703	22.6968	22.6733	22.6079	22.7077	23.4743	22.5458
1218	P60228;E5RGA2;H0YAW4;E5RHS5;H0YBR5;H0YBP5;E5RII3;E5RIT4	P60228;E5RGA2	Eukaryotic translation initiation factor 3 subunit E	EIF3E	P60228;E5RGA2	8	9	9	9	28.8	28.8	28.8	52.22	0	134.23	824600000	20	29450000		+								0.757793	0.362937	0.925896	-1.33335	0.447539	1	-1.59024	0.361891	0.867771		22.5622	22.3289	25.6044	23.3818	25.6515	25.4622	25.0986	25.0258	25.0204	24.8956	22.5732	25.4026
973	P20700;E9PBF6;A0A0D9SFE5;A0A0D9SFY5	P20700;E9PBF6;A0A0D9SFE5	Lamin-B1	LMNB1	P20700;E9PBF6;A0A0D9SFE5	4	7	7	7	15.4	15.4	15.4	66.408	0	20.219	521520000	23	14901000		+								0.214919	0.0815036	1	-1.4508	0.501684	1	-1.67476	0.700986	0.62383		20.5434	23.4136	21.8592	21.5462	23.8873	24.7351	22.9187	24.8007	23.4898	22.7621	22.7873	25.0151
1078	P35579;P35579-2;Q5BKV1;B1AH99;A0A2R8Y4C3	P35579;P35579-2	Myosin-9	MYH9	P35579;P35579-2	5	60	52	50	39.3	34	32.4	226.53	0	323.31	7357900000	195	70749000		+				+				0.0183322	0.00939953	0.994757	-2.4252	0.560747	1	-1.67739	4.07442	0		21.1689	26.1914	26.2164	25.0897	27.8902	27.8723	29.6896	28.0896	28.0645	29.2822	28.1232	28.3834
1809	Q9Y5B9	Q9Y5B9	FACT complex subunit SPT16	SUPT16H	Q9Y5B9	1	9	9	9	14.2	14.2	14.2	119.91	0	73.645	354470000	12	6564200		+								-0.0561593	0.0707497	1	-1.93251	0.712871	1	-1.68089	0.555157	0.678766		20.7967	23.3164	23.4175	23.2325	23.9083	26.1874	22.6765	22.4237	22.7909	23.1321	22.2462	22.6813
877	P08670;B0YJC4;B0YJC5;A0A1B0GTT5;A0A1B0GVG8;P17661	P08670;B0YJC4	Vimentin	VIM	P08670;B0YJC4	6	19	19	17	51.7	51.7	47.2	53.651	0	93.506	1998600000	47	58782000		+								0	NaN	1	-1.39799	0.779926	1	-1.69739	1.63554	0.158857		26.707	24.4558	24.7325	27.5062	26.515	26.068	21.9617	22.2603	22.8578	22.2059	22.8029	22.9303
279	G3V4W0;B4DY08;B2R5W2;G3V4C1;P07910-2;G3V576;G3V2Q1;P07910-4;P07910;G3V5X6;G3V3K6;G3V251;B4DSU6;G3V555;G3V575;A0A0G2JPF8;A0A0G2JNQ3;P07910-3;P0DMR1;O60812;B7ZW38;B2RXH8;G3V4M8;G3V2D6;G3V2H6;G3V5V7	G3V4W0;B4DY08;B2R5W2;G3V4C1;P07910-2;G3V576;G3V2Q1;P07910-4;P07910;G3V5X6;G3V3K6;G3V251;B4DSU6;G3V555;G3V575;A0A0G2JPF8;A0A0G2JNQ3;P07910-3;P0DMR1;O60812;B7ZW38;B2RXH8	Heterogeneous nuclear ribonucleoproteins C1/C2;Heterogeneous nuclear ribonucleoprotein C-like 4;Heterogeneous nuclear ribonucleoprotein C-like 1;Heterogeneous nuclear ribonucleoprotein C-like 3;Heterogeneous nuclear ribonucleoprotein C-like 2	HNRNPC;HNRNPCL4;HNRNPCL1;HNRNPCL3;HNRNPCL2	G3V4W0;B4DY08;B2R5W2;G3V4C1;P07910-2;G3V576;G3V2Q1;P07910-4;P07910;G3V5X6;G3V3K6;G3V251;B4DSU6;G3V555;G3V575;A0A0G2JPF8;A0A0G2JNQ3;P07910-3;P0DMR1;O60812;B7ZW38;B2RXH8	26	9	9	9	34.4	34.4	34.4	28.916	0	55.305	6632600000	81	442170000		+								-0.29163	0.0997871	1	-1.66262	0.97005	0.923533	-1.71139	1.61918	0.167111		27.2927	25.3012	25.7996	28.8578	27.1573	27.3663	26.9936	28.3428	26.18	27.7677	25.8847	28.7388
1801	Q9Y3F4;Q9Y3F4-2;H0YH33	Q9Y3F4;Q9Y3F4-2	Serine-threonine kinase receptor-associated protein	STRAP	Q9Y3F4;Q9Y3F4-2	3	10	10	10	40.6	40.6	40.6	38.438	0	76.401	2327500000	57	110830000		+								0.321604	0.151979	1	-1.3703	0.471015	1	-1.72748	1.688	0.1595		23.0991	25.3008	25.0282	23.755	27.1031	26.6808	23.9246	23.5852	25.528	23.2112	23.8842	24.9776
289	B4DR61;P61619;H7C1Q9;C9JXC6;H7C069;A6NK38;F2Z2C7;A6NIF9;C9JJV4;F8W776;Q8TC24;P61619-3;Q9H9S3-2;Q9H9S3-3;Q9H9S3	B4DR61;P61619	Protein transport protein Sec61 subunit alpha isoform 1	SEC61A1	B4DR61;P61619	15	3	3	3	12.9	12.9	12.9	52.949	0	14.047	701620000	21	43851000		+								0.347279	0.638366	0.8448	-1.18834	0.699082	1	-1.74753	0.570074	0.678392		24.2596	24.6076	22.3205	24.3296	25.3659	25.0573	25.7645	25.2436	25.794	24.9368	25.5098	25.3136
1457	Q16777;Q6FI13	Q16777;Q6FI13	Histone H2A type 2-C;Histone H2A type 2-A	HIST2H2AC;HIST2H2AA3	Q16777;Q6FI13	2	5	1	1	55	22.5	22.5	13.988	0	44.977	335040000	14	67008000		+								-0.117256	0.0366628	1	-1.69559	0.914613	0.970914	-1.81057	0.859503	0.611745		23.9164	21.4138	22.9178	25.3821	24.0244	23.9284	24.3483	22.5591	23.7017	25.4656	22.2578	23.2375
942	P14923;C9JTX4;C9J826;C9JK18;C9JKY1;A0A2R8Y6G0	P14923	Junction plakoglobin	JUP	P14923	6	11	11	9	24.8	24.8	20.8	81.744	0	30.822	932330000	34	20268000		+								-0.873528	0.31494	0.942179	0.357876	0.0737807	1	-1.8339	0.58614	0.696831		25.6287	23.8347	21.6365	20.8873	24.9886	24.1504	23.2059	24.38	26.9303	26.2096	25.241	25.6862
120	A0A0C4DG62;F8WCT1;Q66PJ3-7;Q66PJ3-3;Q66PJ3-2;Q66PJ3;F5GYV5;H7BZV4;Q66PJ3-4;F5H7X4;F8WEP2;A0A0C4DH18;Q66PJ3-5	A0A0C4DG62;F8WCT1;Q66PJ3-7;Q66PJ3-3;Q66PJ3-2;Q66PJ3;F5GYV5;H7BZV4;Q66PJ3-4;F5H7X4	ADP-ribosylation factor-like protein 6-interacting protein 4	ARL6IP4	A0A0C4DG62;F8WCT1;Q66PJ3-7;Q66PJ3-3;Q66PJ3-2;Q66PJ3;F5GYV5;H7BZV4;Q66PJ3-4;F5H7X4	13	7	7	7	39	39	39	24.591	0	323.31	4498200000	20	562280000		+								-2.71777	0.362294	0.908872	-0.994607	0.245333	1	-1.86261	1.02088	0.499831		26.2005	22.4135	21.2902	25.4591	23.9776	23.4512	23.642	22.057	22.1305	31.4706	21.7204	22.7918
950	P16104;Q96QV6;Q8IUE6	P16104;Q96QV6;Q8IUE6	Histone H2AX;Histone H2A type 1-A;Histone H2A type 2-B	H2AFX;HIST1H2AA;HIST2H2AB	P16104;Q96QV6;Q8IUE6	3	5	5	1	52.4	52.4	16.1	15.144	0	323.31	25668000000	66	3666800000		+								-0.615427	0.147889	0.996903	-1.26689	0.399387	1	-1.86272	0.622134	0.701619		30.4786	26.3681	28.1453	30.5538	28.4346	29.8042	27.3743	31.4313	27.4927	29.2152	28.1065	30.8229
959	P18085;C9JPM4;C9JAK5;U3KQF2	P18085;C9JPM4;C9JAK5	ADP-ribosylation factor 4	ARF4	P18085;C9JPM4;C9JAK5	4	5	2	2	47.2	18.3	18.3	20.511	0	5.5504	236020000	8	21457000		+								0.672776	0.549034	0.841805	-1.60446	0.742546	1	-1.89172	0.741552	0.643419		21.3704	21.711	23.584	22.4004	24.5969	24.4815	24.0992	22.8282	24.2072	23.0247	22.5038	23.5877
1128	P47897-2;P47897;A0A1B0GVU9;B4DDN1;A0A0U1RQT0;C9J165;H7C0R3;A0A0U1RQM8;A0A0U1RQU2;A0A0U1RRI9;A0A0U1RQE9;A0A0U1RQQ5;F2Z2V6;A0A0U1RQX5;A0A1B0GTT3;A0A0U1RR66;A0A0U1RQL2;A0A0U1RQC3;A0A0U1RRJ7;A0A0U1RQX9;A0A0U1RRC8;A0A0U1RQJ6	P47897-2;P47897;A0A1B0GVU9;B4DDN1;A0A0U1RQT0	Glutamine--tRNA ligase	QARS	P47897-2;P47897;A0A1B0GVU9;B4DDN1;A0A0U1RQT0	22	11	11	11	18.2	18.2	18.2	86.578	0	64.097	637460000	24	14488000	+	+								-0.0491816	0.0225209	0.997419	-1.33327	0.612915	1	-1.89294	1.17791	0.439231		21.0228	22.2865	21.6518	21.2367	24.266	23.4581	24.9529	25.0439	24.8315	23.5511	25.5483	25.8764
918	P12036-2;P12036;E7EMV2;E7ESP9;P07197-2;P07196;P07197	P12036-2;P12036;E7EMV2;E7ESP9;P07197-2;P07196;P07197	Neurofilament heavy polypeptide;Neurofilament medium polypeptide;Neurofilament light polypeptide	NEFH;NEFM;NEFL	P12036-2;P12036;E7EMV2;E7ESP9;P07197-2;P07196;P07197	7	4	3	1	3.8	2.9	1.7	105.64	0	2.2383	119310000	4	3848700		+								0.0446758	0.0177477	0.997703	-2.12816	2.6179	0.0564706	-1.9177	1.7999	0.0943448		22.4049	22.466	21.9785	24.954	24.1222	24.1577	22.8607	22.5327	22.4367	21.8014	21.678	24.2166
178	A0A2C9F2P4;A0A286YFF7;P50897;Q5T0S4;A0A286YFE3;A0A286YFL8;P50897-2;E9PSE5;E9PK48;E9PIA8	A0A2C9F2P4;A0A286YFF7;P50897;Q5T0S4;A0A286YFE3;A0A286YFL8;P50897-2	Palmitoyl-protein thioesterase 1	PPT1	A0A2C9F2P4;A0A286YFF7;P50897;Q5T0S4;A0A286YFE3;A0A286YFL8;P50897-2	10	3	3	3	17.7	17.7	17.7	34.136	0	47.452	500480000	9	41707000	+	+								-0.377036	0.143202	1	-2.2873	0.919577	0.917108	-1.91935	0.413384	0.825565		21.5936	24.9687	21.5161	24.6168	24.9083	25.4151	22.3799	22.0328	22.8136	21.1499	22.7662	24.4413
880	P09104-2;P09104;F5H0C8;U3KQP4	P09104-2;P09104;F5H0C8	Gamma-enolase;Enolase	ENO2	P09104-2;P09104;F5H0C8	4	10	7	7	46.8	32.7	32.7	42.707	0	43.382	1195900000	27	66440000		+								0.550535	0.225477	0.977672	-1.27078	0.600793	1	-1.92124	0.791003	0.664233		21.705	21.8086	22.4151	21.6749	23.2028	24.8634	25.1268	25.9986	27.0505	24.0743	25.7114	26.7385
1475	Q5JWF2-2;Q5JWF2;P63092-2;P63092-3;P63092;P63092-4;A0A0A0MR13;S4R3E3;H0Y7F4;X6R7U9;Q5JWF2-3;Q5JWE9;P38405;P38405-2;S4R3V9;K7EQ80;K7EPE2;A0A1W2PPB2	Q5JWF2-2;Q5JWF2;P63092-2;P63092-3;P63092;P63092-4	Guanine nucleotide-binding protein G(s) subunit alpha isoforms XLas;Guanine nucleotide-binding protein G(s) subunit alpha isoforms short	GNAS	Q5JWF2-2;Q5JWF2;P63092-2;P63092-3;P63092;P63092-4	18	16	16	15	23.3	23.3	22.2	109.62	0	95.008	5015800000	57	151990000		+								0.248623	0.23851	0.974563	-0.83213	0.21036	1	-1.95658	0.530223	0.696154		22.2616	22.5628	22.9803	20.8448	23.3522	26.104	29.2072	28.1995	28.9149	28.4231	28.0979	29.0548
1479	Q5SSJ5;B0QZK4;X6RGJ2;Q5SSJ5-3;Q5SSJ5-2;B0QZK9;B0QZK8;Q5SWC8;Q5SSJ5-5	Q5SSJ5;B0QZK4;X6RGJ2;Q5SSJ5-3;Q5SSJ5-2	Heterochromatin protein 1-binding protein 3	HP1BP3	Q5SSJ5;B0QZK4;X6RGJ2;Q5SSJ5-3;Q5SSJ5-2	9	3	3	3	8	8	8	61.206	0	18.58	435110000	17	17404000		+								0.623539	0.176327	0.978877	-1.44105	0.660997	1	-2.05423	1.31181	0.407455		25.2752	23.0237	22.104	25.4899	24.7205	24.5156	24.6918	26.2711	22.6465	24.5557	22.2542	24.929
1132	P48681	P48681	Nestin	NES	P48681	1	9	9	9	10.1	10.1	10.1	177.44	0	15.644	175790000	11	1975100		+				+				0	NaN	1	-3.25313	2.06528	0.0814545	-2.3136	2.37228	0.0285		20.5549	22.3048	22.0265	25.6871	24.5384	24.4201	22.425	20.9802	22.5296	21.9451	23.5308	23.1245
1592	Q92616	Q92616	Translational activator GCN1	GCN1L1	Q92616	1	11	11	11	7.2	7.2	7.2	292.75	0	23.193	651710000	32	3973900		+								-0.271711	0.079812	1	-1.51411	0.532848	1	-2.32561	0.842493	0.625043		22.9081	24.6132	22.8175	22.7992	26.4626	25.6194	23.7529	23.1052	24.3848	21.787	24.7098	25.5612
760	O75367-3;O75367;O75367-2;B4DJC3;D6RCF2	O75367-3;O75367;O75367-2;B4DJC3	Core histone macro-H2A.1;Histone H2A	H2AFY	O75367-3;O75367;O75367-2;B4DJC3	5	8	8	7	38.8	38.8	34.2	39.488	0	161.29	1071500000	21	59530000		+								1.47854	0.328209	0.925938	-1.48488	0.513915	1	-2.35003	0.823978	0.590949		26.0297	23.0387	22.4507	25.7843	24.1079	26.0816	23.6871	27.057	24.145	22.058	21.8661	26.5294
1510	Q71DI3	Q71DI3	Histone H3.2	HIST2H3A	Q71DI3	1	7	7	1	44.1	44.1	23.5	15.388	0	323.31	56058000000	66	14014000000		+								-0.793318	0.147593	1	-1.67051	0.34648	1	-2.38556	0.621743	0.6958		31.4604	25.6114	27.7537	31.7008	28.1092	30.0271	26.5926	32.0947	28.0739	30.5095	27.4665	31.1653
890	Q71UI9;P0C0S5;C9J0D1;A0A494C189;Q71UI9-4;Q71UI9-2;Q71UI9-3;C9J386	Q71UI9;P0C0S5;C9J0D1;A0A494C189;Q71UI9-4;Q71UI9-2;Q71UI9-3	Histone H2A.V;Histone H2A.Z;Histone H2A	H2AFV;H2AFZ	Q71UI9;P0C0S5;C9J0D1;A0A494C189;Q71UI9-4;Q71UI9-2;Q71UI9-3	8	5	3	3	53.9	46.9	46.9	13.509	0	323.31	2586000000	38	517210000		+								-0.547565	0.278454	0.993986	-1.43941	0.395269	1	-2.45147	0.46578	0.766717		26.6784	21.6159	25.5807	26.0937	25.9571	26.1425	25.0967	27.6435	25.6403	26.7665	26.3642	26.8925
1269	P62805	P62805	Histone H4	HIST1H4A	P62805	1	18	18	18	68.9	68.9	68.9	11.367	0	323.31	74145000000	171	12357000000	+	+								-0.858002	0.136185	1	-2.08307	0.652806	1	-2.50371	0.637637	0.66881		30.9645	26.4939	29.381	32.2063	30.1713	30.7111	25.1931	32.3809	29.1002	29.8089	27.9119	31.5274
1100	P40429;M0QYS1;Q8J015;M0QZU1;A0A096LPE0;Q6NVV1	P40429;M0QYS1;Q8J015	60S ribosomal protein L13a	RPL13A;RPL13a	P40429;M0QYS1;Q8J015	6	7	7	7	35.5	35.5	35.5	23.577	0	111.56	1202900000	31	133660000		+								-0.345817	0.41551	0.931535	-2.20563	1.18101	0.511909	-2.53109	1.05159	0.460825		25.2536	23.9983	22.5333	26.8083	25.4532	26.1406	25.3746	25.4205	24.3438	25.4771	25.3645	25.3348
214	E9PN17;A0A3B3ITX4;O75964;A0A3B3IRW3	E9PN17;A0A3B3ITX4;O75964	ATP synthase subunit g, mitochondrial	ATP5L	E9PN17;A0A3B3ITX4;O75964	4	4	4	4	60.5	60.5	60.5	8.4518	0	8.0903	687280000	23	171820000		+		+						-2.55854	3.82394	0.0118	-2.56782	1.95421	0.08752	-3.2782	1.88112	0.0594783		22.4098	22.0813	21.3453	23.5568	24.8982	25.0848	22.3409	22.0733	22.4817	24.6038	24.8908	25.0769
715	O14950	O14950	Myosin regulatory light chain 12B	MYL12B	O14950	1	9	9	1	68.6	68.6	17.4	19.779	0	179.11	1142900000	30	126990000		+								-0.632261	0.23609	0.976686	-2.51258	1.06419	0.65424	-3.35217	1.67362	0.0814286		21.7301	22.4154	22.3131	22.5635	26.2098	25.223	26.9568	23.3599	25.2958	26.1285	25.8421	25.5388
151	A0A0U1RR32;A0A0U1RRH7;Q99878;Q96KK5;Q9BTM1;Q93077;Q7L7L0;P20671;P0C0S8;P04908;H0YFX9;A0A3B3IS11;Q9BTM1-2;Q71UI9-5	A0A0U1RR32;A0A0U1RRH7;Q99878;Q96KK5;Q9BTM1;Q93077;Q7L7L0;P20671;P0C0S8;P04908;H0YFX9;A0A3B3IS11;Q9BTM1-2	Histone H2A type 1-J;Histone H2A type 1-H;Histone H2A.J;Histone H2A type 1-C;Histone H2A type 3;Histone H2A type 1-D;Histone H2A type 1;Histone H2A type 1-B/E;Histone H2A	HIST1H2AJ;HIST1H2AH;H2AFJ;HIST1H2AC;HIST3H2A;HIST1H2AD;HIST1H2AG;HIST1H2AB	A0A0U1RR32;A0A0U1RRH7;Q99878;Q96KK5;Q9BTM1;Q93077;Q7L7L0;P20671;P0C0S8;P04908;H0YFX9;A0A3B3IS11;Q9BTM1-2	14	5	1	0	42	11.2	0	18.481	0	67.743	15650000000	37	1956200000	+	+								-1.68893	0.477817	0.849382	-3.08847	0.956928	0.8696	-3.47692	1.33331	0.315317		28.8888	24.7863	25.8162	31.2003	28.1971	29.3592	25.3685	28.7644	26.1744	29.1902	26.2178	29.9661
766	O75531;E9PJJ8	O75531	Barrier-to-autointegration factor;Barrier-to-autointegration factor, N-terminally processed	BANF1	O75531	2	11	11	11	55.1	55.1	55.1	10.058	0	319.76	20192000000	97	3365400000		+								-0.782378	0.191626	0.973908	-2.78334	1.20182	0.474974	-3.56655	1.10246	0.422963		29.0993	25.4072	27.4452	30.3162	29.6776	30.3079	26.7945	30.1097	27.2647	30.0095	26.4939	30.0128
945	P15531;P15531-2	P15531;P15531-2	Nucleoside diphosphate kinase A	NME1	P15531;P15531-2	2	8	2	2	75.7	25	25	17.149	0	18.896	7142100000	25	793570000		+				+				-0.0822474	0.0680299	1	-5.26998	2.54914	0.0597143	-5.20622	2.31395	0.0350769		20.9888	22.9842	22.4792	26.3863	27.6757	28.2002	26.7528	27.6569	28.036	27.3206	27.4504	27.9213
817	P02008	P02008	Hemoglobin subunit zeta	HBZ	P02008	1	1	1	1	7.7	7.7	7.7	15.637	0.0007485	2.1325	26360000000	111	2396400000										1.32054	1.51569	0.201778	1.24712	0.357033	1	3.18299	1.36235	0.305846		26.8693	29.7624	31.018	29.4939	27.4832	26.9312	27.8954	27.7971	26.9151	26.5167	26.4207	25.7086
562	H0Y5B4;H7BZ11;J3KQN4;Q969Q0;P83881	H0Y5B4;H7BZ11;J3KQN4;Q969Q0;P83881	60S ribosomal protein L36a-like;60S ribosomal protein L36a	RPL36A;RPL36A-HNRNPH2;RPL36AL	H0Y5B4;H7BZ11;J3KQN4;Q969Q0;P83881	5	1	1	1	8	8	8	13.228	0.00073368	2.0211	883930000	9	176790000				+						-1.90212	3.37093	0.00982857	3.4388	1.85828	0.104615	2.98905	1.37004	0.2982		24.4823	25.1983	25.2259	20.144	21.5853	22.8608	22.3711	22.9065	22.7677	24.5319	24.4881	24.7316
1322	P84157-2;K7EQX8;Q6ZR64;P84157-3;P84157	P84157-2;K7EQX8;Q6ZR64;P84157-3;P84157	Matrix-remodeling-associated protein 7	MXRA7	P84157-2;K7EQX8;Q6ZR64;P84157-3;P84157	5	2	2	2	12.9	12.9	12.9	17.493	0	8.6854	194100000	9	32350000										-0.331615	0.101504	1	1.17124	0.500722	1	2.27346	0.736889	0.633836		21.0316	22.6611	22.3505	22.0648	21.3575	19.1072	22.1932	20.1668	23.89	21.4803	22.8176	22.947
494	F5GXU9;F5H5P2;P12694;P12694-2	F5GXU9;F5H5P2;P12694;P12694-2	2-oxoisovalerate dehydrogenase subunit alpha, mitochondrial	BCKDHA	F5GXU9;F5H5P2;P12694;P12694-2	4	2	2	2	9.1	9.1	9.1	36.163	0.003399	1.6981	166040000	7	9767300										0	NaN	1	1.99242	2.07645	0.0904348	2.02489	1.08847	0.453508		24.4859	23.5359	24.6639	22.5584	22.3244	21.8256	21.9773	22.691	21.4432	21.3065	23.7072	23.6432
745	O60306	O60306	Intron-binding protein aquarius	AQR	O60306	1	2	2	2	1.7	1.7	1.7	171.29	0.0083433	1.1863	36087000	5	530700										-0.0892442	0.0558872	1	1.668	2.39002	0.0807619	2.02121	2.02912	0.057		22.2642	22.7545	23.1034	21.3026	20.9989	20.8166	21.6664	21.6903	23.2447	22.3831	22.5386	21.9475
539	F8WF69;P09496-2;P09496-4;P09496-3;P09496	F8WF69;P09496-2;P09496-4;P09496-3;P09496	Clathrin light chain A	CLTA	F8WF69;P09496-2;P09496-4;P09496-3;P09496	5	1	1	1	3.8	3.8	3.8	27.818	0.0039422	1.5615	175330000	5	19482000										0	NaN	1	0.642415	0.138712	1	1.94901	1.16509	0.415273		19.0457	23.8707	24.1139	21.0165	21.5196	22.567	21.6959	22.1172	23.0595	21.823	22.7521	22.6384
1465	Q3SXZ7;A0A087WXF5;B4DZ96;A0A2R8Y6A5;Q3SXZ7-3;Q3SXZ7-2	Q3SXZ7;A0A087WXF5;B4DZ96;A0A2R8Y6A5;Q3SXZ7-3;Q3SXZ7-2	Probable tubulin polyglutamylase TTLL9	TTLL9	Q3SXZ7;A0A087WXF5;B4DZ96;A0A2R8Y6A5;Q3SXZ7-3;Q3SXZ7-2	6	2	2	2	5.2	5.2	5.2	51.471	0.0027567	1.7453	4040700000	10	175680000										3.49007	1.01718	0.340414	0.878082	0.173021	1	1.92114	0.304869	0.891359		27.9581	26.7779	27.3464	29.1661	27.4491	22.833	28.7304	28.3314	27.2165	23.9234	22.331	27.5537
747	U3KQE5;O60381-3;O60381	U3KQE5;O60381-3;O60381	HMG box-containing protein 1	HBP1	U3KQE5;O60381-3;O60381	3	1	1	1	9.7	9.7	9.7	17.152	0	2.2073	1847200000	22	184720000										0.261931	0.293421	0.971875	-0.761639	0.142663	1	1.69164	0.393363	0.860839		22.022	24.8381	25.6889	27.6902	22.0164	25.1273	26.8181	26.4703	25.875	26.2814	26.4308	25.6654
399	H0Y9Y1;D6RDG3;P20290-2;P20290	H0Y9Y1;D6RDG3;P20290-2;P20290	Transcription factor BTF3	BTF3	H0Y9Y1;D6RDG3;P20290-2;P20290	4	2	2	2	48.8	48.8	48.8	9.3894	0	41.664	883840000	23	220960000										0.641641	0.348323	0.932541	0.988305	0.289985	1	1.49362	0.433667	0.807909		21.8676	25.1661	24.7534	21.89	22.1862	24.7461	24.5092	24.4674	24.3495	24.5152	22.2758	24.6101
1392	Q13451;Q13451-2	Q13451;Q13451-2	Peptidyl-prolyl cis-trans isomerase FKBP5;Peptidyl-prolyl cis-trans isomerase FKBP5, N-terminally processed	FKBP5	Q13451;Q13451-2	2	2	2	2	7.7	7.7	7.7	51.212	0.00071276	1.8689	103330000	5	3563000										0.267237	0.336868	0.994428	0.776426	0.495725	1	1.37042	1.05378	0.500444		22.0785	24.4158	23.5445	22.49	22.6419	22.5776	22.8999	23.2281	23.1982	22.3438	22.769	23.4116
756	O60888-3;O60888;O60888-2;C9IZG4;C9IZQ5	O60888-3;O60888;O60888-2;C9IZG4;C9IZQ5	Protein CutA	CUTA	O60888-3;O60888;O60888-2;C9IZG4;C9IZQ5	5	2	2	2	28.8	28.8	28.8	16.832	0	18.293	336790000	8	56132000										-1.48448	0.473242	0.843	0.891806	0.5751	1	1.22533	0.811331	0.634456		22.1824	24.359	23.4111	21.9577	22.3866	22.9328	21.9856	21.9905	25.6958	24.112	24.1713	25.8421
1283	Q1JUQ5;Q5W0X3;P62942	Q1JUQ5;Q5W0X3;P62942	Peptidyl-prolyl cis-trans isomerase;Peptidyl-prolyl cis-trans isomerase FKBP1A	FKBP12-Exip2;FKBP1A	Q1JUQ5;Q5W0X3;P62942	3	1	1	1	15.2	15.2	15.2	10.118	0.003992	1.6014	94877000	6	47439000										1.05131	1.45422	0.245957	0	NaN	1	1.19477	0.692313	0.676993		22.1171	23.8381	22.6171	21.2827	22.2262	21.8394	22.726	23.3886	23.7286	22.5523	22.056	22.081
581	H0YIV9;P12074	H0YIV9;P12074	Cytochrome c oxidase subunit 6A1, mitochondrial	COX6A1	H0YIV9;P12074	2	1	1	1	12.5	12.5	12.5	18.606	0	6.2848	307660000	7	30766000										0.607325	1.00171	0.503851	0.621718	0.352114	1	1.05414	0.38505	0.860302		23.0005	24.0951	24.5059	23.2436	24.251	22.2416	24.0659	24.1823	24.8536	23.7002	24.0331	23.5465
12	A0A087WTA5;E7ERK9;Q9UI10-3;Q9UI10;Q9UI10-2;A0A087WW69;F8W8L6	A0A087WTA5;E7ERK9;Q9UI10-3;Q9UI10;Q9UI10-2;A0A087WW69;F8W8L6	Translation initiation factor eIF-2B subunit delta	EIF2B4	A0A087WTA5;E7ERK9;Q9UI10-3;Q9UI10;Q9UI10-2;A0A087WW69;F8W8L6	7	2	2	2	7.7	7.7	7.7	57.495	0.00071429	1.8845	115860000	4	4634600										-0.195854	0.475507	0.945974	0.677593	0.794483	1	0.87657	1.03371	0.605619		22.5671	23.2871	23.8378	22.2875	22.7668	22.605	22.7131	22.5059	22.1459	22.7524	22.6751	22.5249
922	P12273	P12273	Prolactin-inducible protein	PIP	P12273	1	2	2	2	21.2	21.2	21.2	16.572	0	3.3539	155430000	6	17270000										-1.58477	1.29176	0.258208	0	NaN	1	0.865257	1.10353	0.555429		20.7237	22.9975	23.2816	22.7979	22.0584	22.4901	22.0854	21.8945	22.9846	24.8321	23.3414	23.5453
401	D6REM1;Q5T5I6;Q9H4A5-2;Q9H4A5;Q9H4A6	D6REM1;Q5T5I6;Q9H4A5-2;Q9H4A5;Q9H4A6	Golgi phosphoprotein 3-like;Golgi phosphoprotein 3	GOLPH3;GOLPH3L	D6REM1;Q5T5I6;Q9H4A5-2;Q9H4A5;Q9H4A6	5	1	1	1	14	14	14	9.9998	0.00073746	2.0412	4648300000	4	929660000										-3.1881	0.630427	0.702697	0.469526	0.0432704	1	0.848732	0.641696	0.681191		30.0913	22.83	22.8765	30.3802	22.4984	21.5106	21.9457	22.6646	22.6525	29.7632	25.0978	21.966
1353	Q06210-2;Q06210;E5RJP4;O94808	Q06210-2;Q06210;E5RJP4;O94808	Glutamine--fructose-6-phosphate aminotransferase [isomerizing] 1;Glutamine--fructose-6-phosphate aminotransferase [isomerizing] 2	GFPT1;GFPT2	Q06210-2;Q06210;E5RJP4;O94808	4	2	2	2	4.3	4.3	4.3	76.758	0	2.8693	78496000	3	1868900										0.17139	0.0959733	1	0.500682	0.167312	1	0.764965	0.508257	0.778295		20.9155	23.992	23.1451	20.9434	22.4252	23.182	22.4446	22.5266	23.5559	21.8343	22.5277	23.651
36	A0A087WVY3;P35250-2;P35250	A0A087WVY3;P35250-2;P35250	Replication factor C subunit 2	RFC2	A0A087WVY3;P35250-2;P35250	3	1	1	1	6.8	6.8	6.8	28.377	0.0034106	1.7055	142070000	2	8879600	+									1.14048	1.18429	0.33407	0.213328	0.0983417	1	0.744549	0.236536	0.90108		22.2057	23.7234	23.0385	23.0548	21.5514	23.7214	23.054	23.7494	23.3985	22.317	22.9328	21.5306
602	H3BSK9;H3BUF6;Q8WWM7-7;Q8WWM7-6;Q8WWM7-8;Q8WWM7-5;Q8WWM7-4;Q8WWM7-9;Q8WWM7-2;Q8WWM7;Q8WWM7-3;H3BSQ5;H3BUE3	H3BSK9;H3BUF6;Q8WWM7-7;Q8WWM7-6;Q8WWM7-8;Q8WWM7-5;Q8WWM7-4;Q8WWM7-9;Q8WWM7-2;Q8WWM7;Q8WWM7-3;H3BSQ5;H3BUE3	Ataxin-2-like protein	ATXN2L	H3BSK9;H3BUF6;Q8WWM7-7;Q8WWM7-6;Q8WWM7-8;Q8WWM7-5;Q8WWM7-4;Q8WWM7-9;Q8WWM7-2;Q8WWM7;Q8WWM7-3;H3BSQ5;H3BUE3	13	2	2	2	10.4	10.4	10.4	37.138	0	2.2799	71275000	2	3239800										0	NaN	1	0.116566	0.0569391	1	0.716513	0.489032	0.781313		21.4464	23.741	22.9358	22.5297	23.0007	22.2431	23.0597	22.7499	22.7218	22.0919	23.3828	23.3457
1320	P84090;G3V279	P84090;G3V279	Enhancer of rudimentary homolog	ERH	P84090;G3V279	2	2	2	2	21.2	21.2	21.2	12.259	0	298.32	1222800000	25	244560000										0.876829	0.344523	0.930893	0.369741	0.104726	1	0.671988	0.162312	0.937934		25.6602	23.4308	24.8313	25.895	22.1919	24.7262	24.703	25.9173	24.8552	25.0069	22.3372	25.501
305	B8ZZF8;Q9Y4Y9	B8ZZF8;Q9Y4Y9	U6 snRNA-associated Sm-like protein LSm5	LSM5	B8ZZF8;Q9Y4Y9	2	1	1	1	29.7	29.7	29.7	7.0202	0	2.364	378020000	7	189010000										-0.108759	0.0573661	1	-0.376965	0.118007	1	0.620802	1.07098	0.592825		21.0985	24.674	24.4097	23.471	23.7798	24.0623	24.0047	22.1255	24.1009	23.6871	23.6003	23.27
1797	Q9Y3C6	Q9Y3C6	Peptidyl-prolyl cis-trans isomerase-like 1	PPIL1	Q9Y3C6	1	2	2	2	18.7	18.7	18.7	18.237	0.0039947	1.603	92354000	5	11544000										-0.49165	0.464308	0.920067	-0.124642	0.0699693	1	0.569977	0.388259	0.878061		21.8136	22.9221	23.6994	23.3275	22.3514	23.1302	22.027	22.8327	22.9232	23.5568	22.3825	23.3185
633	J3KRY3;S4R3P3;J3QLE5;P14678-2;P63162;P14678;P63162-2;P14678-3	J3KRY3;S4R3P3;J3QLE5;P14678-2;P63162;P14678;P63162-2;P14678-3	Small nuclear ribonucleoprotein-associated proteins B and B;Small nuclear ribonucleoprotein-associated protein N	SNRPN;SNRPB	J3KRY3;S4R3P3;J3QLE5;P14678-2;P63162;P14678;P63162-2;P14678-3	8	2	2	2	37.3	37.3	37.3	6.9603	0.0038339	1.4424	602730000	12	150680000										0.918543	0.673744	0.718021	0.634153	0.18109	1	0.564824	0.96427	0.643829		22.2417	24.9407	24.9635	21.4688	24.1846	24.59	24.6447	24.5539	24.8071	22.5514	24.1141	24.5845
320	C9J9A2;C9J958;P43363	C9J9A2;C9J958;P43363	Melanoma-associated antigen 10	MAGEA10	C9J9A2;C9J958;P43363	3	1	1	1	6.8	6.8	6.8	17.217	0	3.1321	104670000	3	52337000										1.51569	1.05525	0.380874	0	NaN	1	0.554253	0.653442	0.686829		21.5093	23.0358	22.8348	22.1692	22.0808	22.6812	23.9971	24.0395	23.9675	22.1137	21.5486	23.7948
1582	Q8WW12-2;Q8WW12	Q8WW12-2;Q8WW12	PEST proteolytic signal-containing nuclear protein	PCNP	Q8WW12-2;Q8WW12	2	2	2	2	24.6	24.6	24.6	13.544	0.00072886	1.9724	164120000	5	23446000										1.14229	1.32016	0.291596	0.163736	0.0559017	1	0.523692	0.142997	0.950993		20.8818	22.2866	23.3155	21.438	21.1196	23.4352	23.5788	23.4042	22.7775	21.4651	22.3924	22.4761
294	Q8NBY1;B4E0Y9;Q9P289-2;Q9P289;C9JDH9;C9J6L2;C9JCC0;C9J232;H7C279;O00506-3;O00506-2;Q9P289-3;O00506	Q8NBY1;B4E0Y9;Q9P289-2;Q9P289;C9JDH9;C9J6L2;C9JCC0;C9J232;H7C279;O00506-3;O00506-2;Q9P289-3;O00506	Serine/threonine-protein kinase 26;Serine/threonine-protein kinase 25	STK26;STK25	Q8NBY1;B4E0Y9;Q9P289-2;Q9P289;C9JDH9;C9J6L2;C9JCC0;C9J232;H7C279;O00506-3;O00506-2;Q9P289-3;O00506	13	2	2	2	7.7	7.7	7.7	43.867	0	2.6259	199740000	5	9078900										-1.39023	0.393598	0.921788	-1.30073	0.328759	1	0.476028	0.172105	0.934887		22.2411	24.0306	22.0903	27.0954	22.6468	22.5221	21.5633	21.5151	23.6971	26.2588	22.2411	22.4463
626	J3QL05;J3KP15;Q01130-2;Q01130	J3QL05;J3KP15;Q01130-2;Q01130	Serine/arginine-rich splicing factor 2	SRSF2	J3QL05;J3KP15;Q01130-2;Q01130	4	2	2	2	25.4	25.4	25.4	15.156	0	26.567	688640000	17	114770000										0.233946	0.0998556	1	0.0470486	0.0114866	1	0.455785	0.17977	0.924419		20.6555	23.9086	23.7836	21.4259	22.4979	24.2826	25.9471	25.7358	24.179	26.187	24.0131	24.96
957	P17677;P17677-2	P17677;P17677-2	Neuromodulin	GAP43	P17677;P17677-2	2	2	2	2	14.3	14.3	14.3	24.802	0	3.6974	351580000	9	29298000										1.51865	1.4645	0.199566	0	NaN	1	0.453892	0.308462	0.913861		21.4994	22.2149	21.9755	21.1966	21.1112	22.1715	23.222	23.725	24.4315	22.1412	22.8995	21.7819
419	E5RKA5;E5RHA1;P49848-4	E5RKA5;E5RHA1;P49848-4		TAF6	E5RKA5;E5RHA1;P49848-4	3	1	1	1	23	23	23	12.877	0.0038961	1.5124	55642000000	31	7948900000										-1.59711	0.941981	0.456636	0.50093	0.261277	1	0.419494	0.275482	0.923755		32.0018	29.9549	30.874	31.338	29.6793	30.3106	30.6093	31.5743	29.2706	31.4366	32.8904	31.9184
536	F8WB16;Q8WZ74	F8WB16;Q8WZ74	Cortactin-binding protein 2	CTTNBP2	F8WB16;Q8WZ74	2	1	1	1	2	2	2	69.052	0.0083284	1.182	12587000000	46	331250000										-0.116984	0.0909514	1	0.232974	0.321452	1	0.405741	0.333498	0.897157		27.6768	27.4688	28.0915	27.7894	27.047	27.7019	29.1379	28.5734	27.9711	29.001	28.9753	28.057
416	E5RGR0;O75608-2;O75608;E5RJ48;A0A087X1K9;B4DP64	E5RGR0;O75608-2;O75608;E5RJ48;A0A087X1K9;B4DP64	Acyl-protein thioesterase 1	LYPLA1	E5RGR0;O75608-2;O75608;E5RJ48;A0A087X1K9;B4DP64	6	2	2	2	20.3	20.3	20.3	20.861	0	5.1694	269920000	9	22493000										0.594123	0.436192	0.915203	0.594229	0.24282	1	0.394512	0.244364	0.897291		21.8255	23.3713	23.4728	20.8318	22.4446	23.6105	22.3515	23.0116	23.1062	21.8359	23.284	21.5671
507	F5H669;Q8N684-2;Q8N684;Q8N684-3	F5H669;Q8N684-2;Q8N684;Q8N684-3	Cleavage and polyadenylation specificity factor subunit 7	CPSF7	F5H669;Q8N684-2;Q8N684;Q8N684-3	4	1	1	1	6.7	6.7	6.7	41.265	0	14.359	465300000	12	24490000										1.01755	0.506566	0.848211	-0.0251172	0.00972331	1	0.368375	0.48256	0.863413		22.6262	24.7564	25.0135	23.4383	24.7743	24.2589	24.2733	24.1084	25.0431	24.1503	21.8034	24.4183
489	F2Z388;P42766	F2Z388;P42766	60S ribosomal protein L35	RPL35	F2Z388;P42766	2	1	1	1	10.4	10.4	10.4	10.645	0	52.643	2709600000	20	541920000										0.124401	0.0864294	1	-0.293697	0.188182	1	0.315201	0.422295	0.897043		26.6338	26.9547	26.5274	28.1453	26.6079	26.2438	26.6823	26.2355	25.5259	26.7849	25.73	25.5556
1216	P59666;P59665	P59666;P59665	Neutrophil defensin 3;HP 3-56;Neutrophil defensin 2;Neutrophil defensin 1;HP 1-56;Neutrophil defensin 2	DEFA3;DEFA1	P59666;P59665	2	1	1	1	10.6	10.6	10.6	10.245	0.0033807	1.6654	748260000	11	187070000										-1.65488	2.02041	0.0613115	0.393887	0.361513	1	0.253762	0.124937	0.95127		24.2264	22.9952	24.2353	23.5523	23.6753	23.0477	24.019	23.4298	23.548	25.7739	25.4487	24.739
1536	Q86YR7-3;Q86YR7-2;Q86YR7-4;Q86YR7	Q86YR7-3;Q86YR7-2;Q86YR7-4;Q86YR7	Probable guanine nucleotide exchange factor MCF2L2	MCF2L2	Q86YR7-3;Q86YR7-2;Q86YR7-4;Q86YR7	4	1	1	1	2.4	2.4	2.4	71.911	0.00071582	1.8964	1372200000	34	40359000										-0.212394	0.161415	0.999913	-0.348228	0.11319	1	0.228052	0.206579	0.927759		25.3861	23.7764	24.4249	26.8869	24.0969	23.6482	24.8804	25.3331	24.3642	25.3625	25.5854	24.2669
500	F5GZF0;O14519-2;O14519	F5GZF0;O14519-2;O14519	Cyclin-dependent kinase 2-associated protein 1	CDK2AP1	F5GZF0;O14519-2;O14519	3	1	1	1	19.7	19.7	19.7	7.2241	0	2.6019	164050000	6	41012000										0.472408	0.465124	0.924867	-0.133666	0.0734367	1	0.214375	1.0181	0.758636		21.6486	23.3495	23.4857	22.4784	23.1809	23.2255	22.3371	23.2413	23.3198	21.9193	22.5989	22.9628
1591	Q92600-3;Q92600;Q92600-2	Q92600-3;Q92600;Q92600-2	Cell differentiation protein RCD1 homolog	RQCD1	Q92600-3;Q92600;Q92600-2	3	1	1	1	8.1	8.1	8.1	29.14	0.005625	1.3609	42944000	2	3303400										0.679255	1.44393	0.312035	0	NaN	1	0.20582	0.179162	0.95675		21.4123	22.843	22.6618	21.7737	22.1517	22.9415	23.1721	23.5318	22.9864	22.2568	22.7385	22.6573
907	P11172-2;P11172-3;P11172	P11172-2;P11172-3;P11172	Uridine 5-monophosphate synthase;Orotate phosphoribosyltransferase;Orotidine 5-phosphate decarboxylase	UMPS	P11172-2;P11172-3;P11172	3	1	1	1	6.6	6.6	6.6	33.051	0.00071023	1.8539	245960000	9	12298000										0.633098	0.501228	0.87123	-0.617797	0.19304	1	0.185412	1.31232	0.684507		20.0516	23.604	23.5235	22.2758	23.392	23.3647	23.7887	23.3911	24.1276	23.5702	22.121	23.7169
685	M0R268;P09012;M0R0G9;M0QXK2;M0R221;M0R2B8	M0R268;P09012;M0R0G9;M0QXK2;M0R221;M0R2B8	U1 small nuclear ribonucleoprotein A	SNRPA	M0R268;P09012;M0R0G9;M0QXK2;M0R221;M0R2B8	6	2	2	2	14.5	14.5	14.5	28.388	0	2.361	326140000	2	32614000										-2.20959	1.49202	0.181444	0.957631	0.340812	1	0.0916939	0.394994	0.912768		23.8151	24.5612	24.6566	21.1256	24.4444	24.59	20.8442	21.7624	22.4654	22.9025	24.454	24.3443
193	A0A2R8Y851;P62273;P62273-2;A0A2R8Y6P7;A0A087WTT6	A0A2R8Y851;P62273;P62273-2;A0A2R8Y6P7;A0A087WTT6	40S ribosomal protein S29	RPS29	A0A2R8Y851;P62273;P62273-2;A0A2R8Y6P7;A0A087WTT6	5	2	2	2	20.7	20.7	20.7	10.256	0	3.7945	1010500000	24	252630000										-0.428281	0.409785	0.926585	-0.0319653	0.0290226	1	0.07796	0.103551	0.955026		24.5655	25.3581	25.5072	24.8173	25.5974	25.1119	25.405	24.3053	25.1465	24.9088	25.9222	25.3106
1482	Q5T160;H0Y450	Q5T160;H0Y450	Probable arginine--tRNA ligase, mitochondrial	RARS2	Q5T160;H0Y450	2	2	2	2	5.2	5.2	5.2	65.505	0.0033761	1.6613	12872000000	38	357550000										-2.1129	0.579875	0.745034	-2.96796	0.55772	1	0.0742397	0.0593186	0.973909		21.4386	27.6181	28.3761	30.4909	28.0734	27.7723	27.9251	23.2293	28.1092	29.118	28.3193	28.165
250	A6NJG6	A6NJG6	Arginine-fifty homeobox	ARGFX	A6NJG6	1	1	1	1	8.6	8.6	8.6	35.616	0.0027548	1.7429	161280000000	18	16128000000										-0.235924	0.122617	1	-0.703089	0.217455	1	0.05725	0.119091	0.951651		33.1248	31.9789	31.7423	35.3486	31.69	31.9167	33.2786	32.7439	31.7545	33.5467	33.1742	31.7639
483	E9PR30;P62861	E9PR30;P62861	40S ribosomal protein S30	FAU	E9PR30;P62861	2	2	2	2	11.2	11.2	11.2	10.905	0	3.2288	1081200000	27	270300000										1.28404	0.854043	0.494641	-0.0246379	0.0300085	1	0.0345602	0.0646992	0.978424		25.9483	25.6054	25.392	26.0913	25.6027	25.3256	25.9644	25.5087	25.1836	24.5905	22.9968	25.2173
676	M0QXM4;Q15758-3;Q15758-2;Q15758	M0QXM4;Q15758-3;Q15758-2;Q15758	Amino acid transporter;Neutral amino acid transporter B(0)	SLC1A5	M0QXM4;Q15758-3;Q15758-2;Q15758	4	1	1	1	5.5	5.5	5.5	39.443	0.0073082	1.2478	355850000	6	27373000										-0.0233161	0.0525091	0.99568	0.217401	0.0530632	1	0.0269222	0.0239125	0.9908		21.233	24.123	23.6657	20.6347	23.5961	24.1388	24.0992	23.9105	24.3314	24.0293	24.0609	24.3209
1324	P98179	P98179	RNA-binding protein 3	RBM3	P98179	1	1	1	1	20.4	20.4	20.4	17.17	0	12.375	313840000	6	39231000										0.0219739	0.0101904	0.997671	-0.606828	0.357547	1	-0.00678921	0.00297144	0.995582		21.2764	23.6642	22.3555	23.0833	22.7568	23.2764	23.5524	23.7082	25.6428	24.3026	23.87	24.6648
1680	Q9C005	Q9C005	Protein dpy-30 homolog	DPY30	Q9C005	1	2	2	2	36.4	36.4	36.4	11.25	0	18.578	1221100000	30	305270000										0.258057	0.780772	0.847036	-0.388228	0.428908	1	-0.0150928	0.0549805	0.989232		24.8009	25.8647	26.0373	25.9354	25.9884	25.9438	25.9804	25.731	25.8563	25.3405	25.7934	25.6597
911	P11279-2;P11279	P11279-2;P11279	Lysosome-associated membrane glycoprotein 1	LAMP1	P11279-2;P11279	2	2	2	2	8.8	8.8	8.8	38.985	0	2.6909	241090000	6	13394000										-0.673387	0.557441	0.843303	-0.0428352	0.0224082	1	-0.0424938	0.0537043	0.977835		22.8574	24.2891	24.0606	22.9009	23.9876	24.4471	22.613	21.8225	22.9508	23.1922	22.3841	23.8302
92	A0A0A0MRR7;P09234	A0A0A0MRR7;P09234	U1 small nuclear ribonucleoprotein C	SNRPC	A0A0A0MRR7;P09234	2	2	2	2	16.7	16.7	16.7	19.687	0	10.517	268050000	7	33506000										1.59364	1.37686	0.231678	-0.897042	0.45114	1	-0.0464125	0.0457092	0.980481		21.4578	23.9669	23.9583	24.0561	23.6822	24.3359	22.897	24.5183	23.7122	21.901	21.7937	22.6519
163	A0A1B0GUB2;A0A3B3IRP5;Q6P1J9	A0A1B0GUB2;A0A3B3IRP5;Q6P1J9	Parafibromin	CDC73	A0A1B0GUB2;A0A3B3IRP5;Q6P1J9	3	1	1	1	4.4	4.4	4.4	51.454	0.0038217	1.4331	192510000	6	7130100										0.111464	0.0317698	1	-0.309827	0.31119	1	-0.0508747	0.0708217	0.981423		22.1093	23.1504	23.272	22.937	23.4904	23.0337	23.9884	22.2418	23.459	25.1944	21.6763	22.4842
1376	Q13127-4;Q13127	Q13127-4;Q13127	RE1-silencing transcription factor	REST	Q13127-4;Q13127	2	1	1	1	1.2	1.2	1.2	119.08	0.0084236	1.2121	15894000000	79	361230000										-0.12812	0.0975013	1	-0.223839	0.0994512	1	-0.0571575	0.0593065	0.980787		29.6612	28.0572	28.4649	30.2184	28.5571	28.0793	29.685	29.0926	28.6335	29.3945	29.812	28.589
333	C9JWN1	C9JWN1		DHTKD1	C9JWN1	1	1	1	1	3.3	3.3	3.3	34.176	0.0073937	1.299	511070000	11	56786000										0.228445	0.119615	1	-0.653964	0.249505	1	-0.059866	0.0359264	0.978557		24.346	22.8472	23.8149	26.1882	23.6109	23.171	24.4845	24.2463	23.7294	24.2443	24.8736	22.657
141	C9K0U8;A0A0G2JLD8;E7EUY5;Q04837	C9K0U8;A0A0G2JLD8;E7EUY5;Q04837	Single-stranded DNA-binding protein, mitochondrial	SSBP1	C9K0U8;A0A0G2JLD8;E7EUY5;Q04837	4	2	2	2	24.8	24.8	24.8	14.131	0	232.42	971270000	15	138750000										0.127084	0.103384	1	0.432014	0.103834	1	-0.0708227	0.0899536	0.956309		22.0631	24.4081	24.3489	20.6254	24.1881	24.7106	24.2317	25.4719	25.3736	24.6863	24.7256	25.284
765	O75506	O75506	Heat shock factor-binding protein 1	HSBP1	O75506	1	1	1	1	25	25	25	8.5435	0	5.196	226190000	7	45237000										0.949364	0.390148	0.911749	-0.716644	0.436833	1	-0.0819178	0.084938	0.956496		21.501	23.4735	23.5905	23.4871	23.9294	23.2984	24.4444	22.8216	24.668	23.926	21.3391	23.8207
321	C9JAW5;C9JNU6;Q9Y241;Q9Y241-2	C9JAW5;C9JNU6;Q9Y241;Q9Y241-2	HIG1 domain family member 1A, mitochondrial	HIGD1A	C9JAW5;C9JNU6;Q9Y241;Q9Y241-2	4	1	1	1	26.5	26.5	26.5	8.8131	0	15.615	554770000	14	138690000										2.13647	1.07149	0.331165	-0.328975	0.761151	1	-0.0966167	0.341276	0.926345		24.2527	24.461	24.3428	25.0464	24.5857	24.4113	25.4045	25.5847	24.7131	21.9219	22.508	24.8631
465	E9PIE4;Q9Y6C9	E9PIE4;Q9Y6C9	Mitochondrial carrier homolog 2	MTCH2	E9PIE4;Q9Y6C9	2	1	1	1	9.2	9.2	9.2	28.549	0	27.741	651600000	16	59237000										2.25389	0.895061	0.458746	-0.41102	0.158603	1	-0.107971	0.0659132	0.971297		22.789	25.0603	25.2269	23.8061	25.7818	24.7213	24.6045	25.3314	25.4657	21.3557	22.1661	25.1181
213	A0A3B3ITT5;P47914	A0A3B3ITT5;P47914	60S ribosomal protein L29	RPL29	A0A3B3ITT5;P47914	2	2	2	2	13.8	13.8	13.8	18.512	0	3.1316	3960700000	21	792140000										0.35059	0.839882	0.769895	-0.127953	0.304611	1	-0.116076	0.135392	0.956268		26.3852	26.379	26.4721	26.5369	26.8332	26.25	26.6081	26.0552	26.1004	25.8714	26.0527	25.7878
1715	Q9NRX4-2;Q9NRX4	Q9NRX4-2;Q9NRX4	14 kDa phosphohistidine phosphatase	PHPT1	Q9NRX4-2;Q9NRX4	2	2	2	2	25.8	25.8	25.8	13.671	0	8.4608	554600000	12	61623000										0.145002	0.157074	1	-0.438669	0.18956	1	-0.164787	0.169299	0.954452		22.6799	25.2139	24.5368	23.6663	24.9944	25.0858	23.9551	24.443	25.146	24.3545	24.3671	24.3876
1499	Q6EEV6	Q6EEV6	Small ubiquitin-related modifier 4	SUMO4	Q6EEV6	1	2	2	1	23.2	23.2	10.5	10.685	0	12.095	726800000	14	181700000										-1.72088	1.36708	0.233116	-1.33522	0.646978	1	-0.177067	0.310608	0.899992		22.3119	24.8413	25.077	25.9634	24.9616	25.3109	22.4507	22.6304	22.0929	24.669	22.9796	24.6881
162	F8W787;F8WD96;C9JH19;H7C469;A0A1B0GW44;A0A1B0GVP3;A0A1B0GV23;A0A1B0GVD5;A0A1B0GWE8;A0A1B0GU92;A0A1B0GU03;P07339	F8W787;F8WD96;C9JH19;H7C469;A0A1B0GW44;A0A1B0GVP3;A0A1B0GV23;A0A1B0GVD5;A0A1B0GWE8;A0A1B0GU92;A0A1B0GU03;P07339	Cathepsin D;Cathepsin D light chain;Cathepsin D heavy chain	CTSD	F8W787;F8WD96;C9JH19;H7C469;A0A1B0GW44;A0A1B0GVP3;A0A1B0GV23;A0A1B0GVD5;A0A1B0GWE8;A0A1B0GU92;A0A1B0GU03;P07339	12	2	2	2	14.1	14.1	14.1	21.49	0	3.1384	398300000	14	49787000										-0.383453	0.708739	0.814701	-0.068704	0.0201969	1	-0.190712	0.125548	0.954899		21.7685	24.215	23.577	21.5932	23.6762	24.4973	23.1244	23.8905	23.7849	23.9378	24.1017	23.9107
875	P08579	P08579	U2 small nuclear ribonucleoprotein B	SNRPB2	P08579	1	2	2	2	16	16	16	25.486	0	7.8532	231230000	9	23123000										-1.0697	0.863087	0.504825	-0.824464	0.63937	1	-0.217999	0.77842	0.792697		21.7227	23.3549	23.5592	23.7601	23.6785	23.6715	22.1815	22.1253	23.8604	23.6114	23.8713	23.8936
1464	Q3KQU3-3;Q3KQU3-2;Q3KQU3-4;Q3KQU3	Q3KQU3-3;Q3KQU3-2;Q3KQU3-4;Q3KQU3	MAP7 domain-containing protein 1	MAP7D1	Q3KQU3-3;Q3KQU3-2;Q3KQU3-4;Q3KQU3	4	1	1	1	4.2	4.2	4.2	42.104	0.00070274	1.8157	50519000	2	3157400										0	NaN	1	-1.24016	0.528053	1	-0.239859	0.223415	0.911723		19.9199	23.3269	22.5689	23.1607	23.114	23.2616	21.4758	22.5072	23.0505	21.5772	21.675	23.0031
1530	Q86VH2-2;Q86VH2	Q86VH2-2;Q86VH2	Kinesin-like protein KIF27	KIF27	Q86VH2-2;Q86VH2	2	1	1	1	0.9	0.9	0.9	152.31	0	2.9104	19984000000	11	259530000				+						-7.19413	3.86044	0	-0.674862	0.290667	1	-0.270812	0.0949315	0.943165		28.9339	27.3624	28.7318	30.4169	28.9855	27.6503	21.1061	22.4339	22.4805	29.4715	29.3699	28.7615
1378	Q13151	Q13151	Heterogeneous nuclear ribonucleoprotein A0	HNRNPA0	Q13151	1	2	2	2	11.8	11.8	11.8	30.84	0	21.96	356170000	9	27397000										-1.84063	0.967488	0.422413	-1.67693	0.498632	1	-0.278945	0.404211	0.885908		20.1115	24.5957	24.3854	24.5845	24.5327	25.0063	21.6851	22.8375	21.9381	24.9546	22.3635	24.6645
1705	Q9NPH2-2;Q9NPH2-3;Q9NPH2	Q9NPH2-2;Q9NPH2-3;Q9NPH2	Inositol-3-phosphate synthase 1	ISYNA1	Q9NPH2-2;Q9NPH2-3;Q9NPH2	3	1	1	1	3	3	3	47.146	0.0086906	1.1042	89363000	5	4703300										-0.29679	0.313094	0.995626	-0.314707	0.363464	1	-0.288374	0.247004	0.902551		22.8335	22.1471	22.4725	23.2009	22.2071	22.9893	22.6713	22.6125	22.2376	22.0786	23.1523	23.1809
212	A0A3B3ITA2;F5H0N7;J3KP58;P30622-2;P30622-1;P30622;A0A3B3ISJ8	A0A3B3ITA2;F5H0N7;J3KP58;P30622-2;P30622-1;P30622;A0A3B3ISJ8	CAP-Gly domain-containing linker protein 1	CLIP1	A0A3B3ITA2;F5H0N7;J3KP58;P30622-2;P30622-1;P30622;A0A3B3ISJ8	7	2	2	2	3	3	3	91.223	0.0039578	1.5721	4076400000	10	97057000										-2.47783	0.673392	0.651353	-1.04429	0.423351	1	-0.300019	0.148833	0.957732		26.3113	24.9959	26.3929	28.8441	26.0358	25.9531	26.9543	22.0771	25.1316	27.8758	28.2582	25.4625
209	A0A3B3ITX7;E9PG39;A0A3B3ISZ0;E9PC15;A0A3B3ITD0;Q53H12;A0A3B3IUC9;A0A3B3ITV0;A0A3B3IS09;A0A3B3ISY9	A0A3B3ITX7;E9PG39;A0A3B3ISZ0;E9PC15;A0A3B3ITD0;Q53H12;A0A3B3IUC9;A0A3B3ITV0;A0A3B3IS09;A0A3B3ISY9	Acylglycerol kinase, mitochondrial	AGK	A0A3B3ITX7;E9PG39;A0A3B3ISZ0;E9PC15;A0A3B3ITD0;Q53H12;A0A3B3IUC9;A0A3B3ITV0;A0A3B3IS09;A0A3B3ISY9	10	2	2	2	19.6	19.6	19.6	23.423	0	3.8281	276520000	10	21271000										0.776307	2.01311	0.152928	-0.199247	0.056245	1	-0.311005	0.463306	0.878707		21.2835	23.9193	23.455	21.2592	24.099	23.8973	23.9449	24.3389	24.0986	23.1101	23.4438	23.4996
1278	Q59GN2;P62891	Q59GN2;P62891	Putative 60S ribosomal protein L39-like 5;60S ribosomal protein L39	RPL39P5;RPL39	Q59GN2;P62891	2	1	1	1	19.6	19.6	19.6	6.3225	0.0033557	1.6343	1156000000	8	1156000000										1.56068	0.567542	0.782445	1.3704	0.402185	1	-0.315908	0.341511	0.9155		26.444	25.3381	25.8357	21.7009	26.1406	25.6651	26.5429	26.1656	25.8308	22.2103	25.8661	25.7809
1622	Q96HQ2-2;Q96HQ2	Q96HQ2-2;Q96HQ2	CDKN2AIP N-terminal-like protein	CDKN2AIPNL	Q96HQ2-2;Q96HQ2	2	1	1	1	21.2	21.2	21.2	9.5086	0	22.397	181290000	5	36258000										1.00924	0.493763	0.845396	-1.1952	0.514285	1	-0.33053	0.126326	0.960321		20.8926	23.8299	23.2236	23.8171	24.7005	23.0141	23.7399	23.9883	23.0393	21.0712	23.9932	22.6753
405	D6RFM5;P31040-2;P31040;H0Y8X1;A0A494C1T6;A0A087X1I3;P31040-3	D6RFM5;P31040-2;P31040;H0Y8X1;A0A494C1T6;A0A087X1I3;P31040-3	Succinate dehydrogenase [ubiquinone] flavoprotein subunit, mitochondrial	SDHA	D6RFM5;P31040-2;P31040;H0Y8X1;A0A494C1T6;A0A087X1I3;P31040-3	7	2	2	2	4.8	4.8	4.8	63.566	0	12.471	316650000	13	10919000	+									-0.563365	0.766703	0.718458	-1.40801	0.705395	1	-0.343597	0.656931	0.766075		20.4643	22.9563	23.2891	24.0011	23.3644	23.5683	23.9384	24.3635	23.4463	24.3869	24.1707	24.8808
1585	Q8WXG6-6;Q8WXG6-8;Q8WXG6-5;Q8WXG6-4	Q8WXG6-6;Q8WXG6-8;Q8WXG6-5;Q8WXG6-4			Q8WXG6-6;Q8WXG6-8;Q8WXG6-5;Q8WXG6-4	4	1	1	1	0.7	0.7	0.7	164	0	2.1607	702410000	1	10330000										0	NaN	1	-0.322769	0.213346	1	-0.354915	0.234525	0.90277		26.9301	25.3214	26.343	27.1886	26.3817	25.9926	21.2942	23.6298	22.4707	21.806	22.7809	21.7404
706	X6RAC9;P47813;O14602	X6RAC9;P47813;O14602	Eukaryotic translation initiation factor 1A, X-chromosomal;Eukaryotic translation initiation factor 1A, Y-chromosomal	EIF1AX;EIF1AY	X6RAC9;P47813;O14602	3	1	1	1	12.1	12.1	12.1	13.232	0	7.1525	314470000	11	52412000										-0.984149	0.868387	0.507509	-0.630313	0.409147	1	-0.368945	0.303783	0.914085		21.8555	23.908	23.0125	23.0086	23.8126	23.8458	21.9035	21.6485	23.1549	22.7303	23.3975	23.5314
85	F5H3P6;F5H3U5;A0A0A0MR51;O60427-2;O60427	F5H3P6;F5H3U5;A0A0A0MR51;O60427-2;O60427	Fatty acid desaturase 1	FADS1	F5H3P6;F5H3U5;A0A0A0MR51;O60427-2;O60427	5	1	1	1	9.6	9.6	9.6	17.272	0.00074074	2.0666	33845000	2	3384500										0	NaN	1	-0.612352	0.564828	1	-0.380274	0.231981	0.902752		21.2704	22.8395	21.6582	22.3469	22.5967	22.6616	21.1107	22.8238	22.2009	21.7614	22.5847	22.8432
1439	Q15392-2;Q15392;A0A3B3IT58;A0A3B3IRV7;A0A3B3ISR5;A0A3B3ITT9;A0A0A0MTI1	Q15392-2;Q15392;A0A3B3IT58;A0A3B3IRV7;A0A3B3ISR5;A0A3B3ITT9;A0A0A0MTI1	Delta(24)-sterol reductase	DHCR24	Q15392-2;Q15392;A0A3B3IT58;A0A3B3IRV7;A0A3B3ISR5;A0A3B3ITT9;A0A0A0MTI1	7	2	2	2	7.4	7.4	7.4	54.75	0	33.361	169960000	6	8497900										0.750116	0.557122	0.840729	-0.153153	0.070183	1	-0.443208	0.119018	0.954465		23.4134	24.1123	21.5884	22.9864	23.4301	23.157	23.2354	22.7294	23.8371	22.35	21.7403	23.4613
446	G3V2P7;G5E9S8;G3V2E7;F8W6L3;G3V3H3;G3V5R9;E7EVH7;Q07866-8;Q07866-2;Q07866-3;Q07866;Q07866-7;Q07866-5;Q07866-10;Q07866-6;Q07866-4;Q07866-9	G3V2P7;G5E9S8;G3V2E7;F8W6L3;G3V3H3;G3V5R9;E7EVH7;Q07866-8;Q07866-2;Q07866-3;Q07866;Q07866-7;Q07866-5;Q07866-10;Q07866-6;Q07866-4;Q07866-9	Kinesin light chain 1	KLC1	G3V2P7;G5E9S8;G3V2E7;F8W6L3;G3V3H3;G3V5R9;E7EVH7;Q07866-8;Q07866-2;Q07866-3;Q07866;Q07866-7;Q07866-5;Q07866-10;Q07866-6;Q07866-4;Q07866-9	17	1	1	1	19.3	19.3	19.3	17.534	0	148.73	125130000	2	13903000										0	NaN	1	-1.21984	0.554409	1	-0.473465	0.219105	0.890667		20.7161	24.0444	22.5387	23.4287	23.9526	23.5775	21.9122	21.897	22.8416	22.9497	23.4913	21.992
313	C9IZC6;F5H3B6;Q13796	C9IZC6;F5H3B6;Q13796	Protein Shroom2	SHROOM2	C9IZC6;F5H3B6;Q13796	3	1	1	1	4.8	4.8	4.8	41.976	0.0044136	1.3976	4706700000	14	247720000										2.6439	0.697575	0.610769	-1.2637	0.437602	1	-0.490429	0.370614	0.902058		26.6082	25.096	25.8863	29.4185	26.2792	25.684	27.5847	26.6129	26.071	22.6868	27.4405	22.2097
71	J3KQV6;J3QT67;J3QT66;J3QT69;J3QT50;J3QT43;J3QT95;A0A087X1P5;J3KQ41;Q9H9Q2;Q9H9Q2-3	J3KQV6;J3QT67;J3QT66;J3QT69;J3QT50;J3QT43;J3QT95;A0A087X1P5;J3KQ41;Q9H9Q2;Q9H9Q2-3	COP9 signalosome complex subunit 7b	COPS7B	J3KQV6;J3QT67;J3QT66;J3QT69;J3QT50;J3QT43;J3QT95;A0A087X1P5;J3KQ41;Q9H9Q2;Q9H9Q2-3	11	1	1	1	25.9	25.9	25.9	5.6764	0	126.16	179850000	4	179850000										0.0655886	0.0382653	1	-0.536638	0.263193	1	-0.494612	0.393229	0.885694		21.4532	23.4449	22.8374	22.0739	23.275	23.9966	22.5793	22.6322	23.9282	22.4136	22.8287	23.7007
1790	Q9Y2V2	Q9Y2V2	Calcium-regulated heat stable protein 1	CARHSP1	Q9Y2V2	1	1	1	1	10.9	10.9	10.9	15.892	0.0056497	1.3719	208100000	9	29729000										-0.226938	0.184168	0.994614	-0.23608	0.168179	1	-0.575871	0.758703	0.697467		22.2517	22.8643	22.5034	21.8082	23.048	23.4715	21.2448	22.568	22.5579	22.6814	22.1521	22.218
967	P19623;K7ESL0;K7EQ47	P19623;K7ESL0;K7EQ47	Spermidine synthase	SRM	P19623;K7ESL0;K7EQ47	3	2	2	2	8.6	8.6	8.6	33.824	0.003866	1.4752	82587000	5	5505800										0.0565961	0.0376969	0.997721	0.0351601	0.012115	1	-0.655058	0.386246	0.880935		21.4537	22.5657	21.4047	20.0381	22.3819	22.8986	22.0525	22.6277	23.772	22.8724	22.6552	22.7547
439	E7ESL0;J3KQY1;Q9NWU5-2;Q9NWU5-3;Q9NWU5	E7ESL0;J3KQY1;Q9NWU5-2;Q9NWU5-3;Q9NWU5	39S ribosomal protein L22, mitochondrial	MRPL22	E7ESL0;J3KQY1;Q9NWU5-2;Q9NWU5-3;Q9NWU5	5	1	1	1	5.7	5.7	5.7	24.325	0.00070771	1.845	31205000	2	2600400										-0.318568	0.194817	0.977408	-0.169275	0.0686508	1	-0.894357	0.434743	0.841942		21.8509	21.6552	22.113	20.57	22.0386	23.5183	21.5226	21.9581	22.7378	21.643	23.3846	22.1466
1718	Q9NSJ1	Q9NSJ1	Putative zinc finger protein 355P	ZNF355P	Q9NSJ1	1	1	1	1	3.5	3.5	3.5	49.689	0.0068365	1.3259	46328000000	13	2725200000										-2.73492	0.848999	0.468028	-0.0774905	0.0108635	1	-0.909424	0.117196	0.958718		33.3328	29.7019	27.2935	31.7465	31.7586	27.0557	28.9201	28.8669	24.4394	29.8893	30.0388	30.503
1450	Q15843;F8VSA6;E9PS38;S4R3E9;E9PL57	Q15843;F8VSA6;E9PS38;S4R3E9;E9PL57	NEDD8	NEDD8;NEDD8-MDP1	Q15843;F8VSA6;E9PS38;S4R3E9;E9PL57	5	2	2	2	30.9	30.9	30.9	9.0714	0	5.2045	330140000	11	110050000	+									0.22594	0.111615	1	-0.212921	0.0852733	1	-0.933119	0.503237	0.767367		23.3951	24.2886	22.8899	22.1676	24.5032	24.5415	23.7346	23.6206	23.4418	21.9209	24.001	24.1973
1239	P61626;F8VV32;A0A0B4J259	P61626;F8VV32;A0A0B4J259	Lysozyme C;Lysozyme	LYZ	P61626;F8VV32;A0A0B4J259	3	2	2	2	27	27	27	16.537	0	6.89	548940000	17	60994000										-1.74209	0.894758	0.463657	0.871652	0.237735	1	-1.08825	0.675873	0.684176		24.8597	22.8617	21.8544	20.0683	23.7707	23.1219	24.2582	21.6263	23.3947	25.7122	24.0877	24.7055
11	A0A087WT90;Q9H2W6	A0A087WT90;Q9H2W6	39S ribosomal protein L46, mitochondrial	MRPL46	A0A087WT90;Q9H2W6	2	1	1	1	11.8	11.8	11.8	19.083	0	49.022	94157000	3	8559800										0	NaN	1	-1.46007	1.51382	0.275765	-1.09719	0.715187	0.6624		21.6274	23.0107	22.0126	23.8132	23.8782	23.3395	22.4236	21.3852	23.6082	22.3531	22.8474	22.845
837	P05109	P05109	Protein S100-A8;Protein S100-A8, N-terminally processed	S100A8	P05109	1	2	2	2	23.7	23.7	23.7	10.834	0	8.9688	1320900000	32	165120000										0.20052	0.0561408	1	-2.32191	0.751605	1	-1.16813	0.260565	0.914964		22.0697	23.7094	21.0177	26.6992	22.6053	24.4581	25.8469	23.7122	24.0851	22.3189	25.7831	24.9406
129	A0A0C4DH09;X6RGP5;A0A3F2YNX0;A0A3F2YNZ0;F1T0I1;O15027-2;O15027-4;O15027-3;O15027;O15027-5	A0A0C4DH09;X6RGP5;A0A3F2YNX0;A0A3F2YNZ0;F1T0I1;O15027-2;O15027-4;O15027-3;O15027;O15027-5	Protein transport protein Sec16A	SEC16A	A0A0C4DH09;X6RGP5;A0A3F2YNX0;A0A3F2YNZ0;F1T0I1;O15027-2;O15027-4;O15027-3;O15027;O15027-5	10	1	1	1	3.3	3.3	3.3	80.547	0	3.5972	100630000	3	2875100										0.238103	0.0879671	1	-1.65549	1.98278	0.101	-1.34932	1.23047	0.407857		21.2987	22.2651	22.1638	23.5665	23.9025	23.2249	23.5738	20.6569	23.4202	22.093	22.6312	22.2124
1101	P40616-2;P40616;F8VP99;F8W1Z8;F8VP63;B4DZG7;F8VYN9	P40616-2;P40616;F8VP99;F8W1Z8;F8VP63;B4DZG7;F8VYN9	ADP-ribosylation factor-like protein 1	ARL1	P40616-2;P40616;F8VP99;F8W1Z8;F8VP63;B4DZG7;F8VYN9	7	2	2	2	16.5	16.5	16.5	18.565	0	2.2547	98564000	4	12321000										-0.778074	1.06727	0.463763	-1.48524	1.31107	0.484211	-1.35277	0.68105	0.67248		21.239	21.4064	22.749	22.9892	23.7381	23.1228	21.5928	22.5266	22.1837	23.2782	22.7774	22.5817
1494	Q5VVJ2	Q5VVJ2	Histone H2A deubiquitinase MYSM1	MYSM1	Q5VVJ2	1	1	1	1	1.8	1.8	1.8	95.031	0.0082791	1.1688	2022700000	12	50567000										-3.86135	1.22021	0.24422	-1.38623	0.489622	1	-1.44034	0.429744	0.822292		26.3165	25.3765	22.8748	27.5946	25.7275	25.4045	20.9115	20.9537	25.3243	26.5109	26.5236	25.7392
1614	Q96DA6;G5E9V2;F2Z3A7;Q96DA6-2	Q96DA6;G5E9V2;F2Z3A7;Q96DA6-2	Mitochondrial import inner membrane translocase subunit TIM14	DNAJC19	Q96DA6;G5E9V2;F2Z3A7;Q96DA6-2	4	2	2	2	28.4	28.4	28.4	12.498	0	91.785	505890000	19	56210000										-1.16291	0.385456	0.908025	-0.902497	0.5134	1	-1.48219	0.794602	0.651604		24.7352	23.303	22.2128	24.4783	24.6437	23.8364	24.8667	21.0034	24.577	24.7399	25.0478	24.148
1643	Q96QH2	Q96QH2	PML-RARA-regulated adapter molecule 1	PRAM1	Q96QH2	1	2	2	2	1.8	1.8	1.8	73.968	0	2.5458	92987000000	25	2162500000				+						-4.31018	2.72714	0.0121026	-5.44508	2.35805	0.06	-4.20382	1.85981	0.0621818		20.5248	21.639	22.4392	28.4524	26.5415	25.9444	22.3412	21.9942	22.639	26.8204	25.5849	27.4996
572	H0YCV6;P22059	H0YCV6;P22059	Oxysterol-binding protein 1	OSBP	H0YCV6;P22059	2	2	2	2	9.4	9.4	9.4	19.548	0.002751	1.7396	2682900000	5	298100000						+				1.42804	0.835396	0.497885	-4.65199	2.82333	0.056	-4.31596	2.84936	0		22.9981	22.2324	22.4631	28.3221	26.5492	26.7782	26.8135	27.8837	27.0158	26.251	24.3986	26.7793
235	A2AJT9-3;A2AJT9-2;A2AJT9;H7BXX2;F2Z385	A2AJT9-3;A2AJT9-2;A2AJT9;H7BXX2;F2Z385	Uncharacterized protein CXorf23	CXorf23	A2AJT9-3;A2AJT9-2;A2AJT9;H7BXX2;F2Z385	5	2	2	2	5	5	5	73.186	0.003881	1.4934	3681600000	1	115050000										0	NaN	1	-7.13615	2.95367	0.077	-6.73705	1.83573	0.0684		20.6262	23.018	22.1841	28.5605	30.0477	28.6285	22.7721	22.1808	22.6986	21.5716	22.7002	21.8462
1477	Q5M775-5;Q5M775-3;Q5M775-2;Q5M775-4;Q5M775	Q5M775-5;Q5M775-3;Q5M775-2;Q5M775-4;Q5M775	Cytospin-B	SPECC1	Q5M775-5;Q5M775-3;Q5M775-2;Q5M775-4;Q5M775	5	2	2	2	1.3	1.3	1.3	79.014	0.0034153	1.712	72912000000	6	1822800000				+		+				-7.60976	3.60499	0	-4.56127	0.852384	0.975072	-6.86052	2.57241	0		22.037	22.5705	22.5388	21.9998	29.7704	29.0598	21.7928	23.144	23.0303	30.1077	31.0938	29.5948
737	O43447-2;H0YEL5;C9JQD4;O43447	O43447-2;H0YEL5;C9JQD4;O43447	Peptidyl-prolyl cis-trans isomerase H;Peptidyl-prolyl cis-trans isomerase	PPIH	O43447-2;H0YEL5;C9JQD4;O43447	4	2	2	2	27.6	27.6	27.6	14.492	0.0073755	1.291	21030000000	2	2336700000										0	NaN	1	-7.49889	1.7264	0.100741	-9.38654	1.74018	0.05472		22.3973	22.7211	21.6455	26.1209	30.4045	32.7353	22.642	22.7424	23.7609	22.0284	23.2253	21.6579
[truncated: 85 more columns]
