# Supplementary material for: Passenger Gene Coamplifications Create Collateral Therapeutic Vulnerabilities in Cancer
Source: Cancer Discov. 2024 Jan 13;14(3):492–507. doi: 10.1158/2159-8290.CD-23-1189 (PMC10911929; doi:10.1158/2159-8290.CD-23-1189)
Supplement: Supplementary Table S7 — List of antibodies, materials, oligonucleotides, deposited data and software used in this study. [file cd-23-1189_supplementary_table_s7_suppst7.xlsx]

## Sheet: Sheet1
REAGENT or RESOURCE	SOURCE	IDENTIFIER
Antibodies
α-Tubulin (DM1A) Mouse mAb	Cell Signaling Technology	Catalog #3873
Rabbit anti-DDX1 Antibody	BETHYL	Catalog #A300-521A
Raptor (24C12) Rabbit mAb	Cell Signaling Technology	Catalog #2280
mTOR (7C10) Rabbit mAb	Cell Signaling Technology	Catalog #2983
Phospho-mTOR (Ser2448) (D9C2) XP® Rabbit mAb	Cell Signaling Technology	Catalog #5536
p70 S6 Kinase Antibody	Cell Signaling Technology	Catalog #9202
Phospho-p70 S6 Kinase (Thr389) (108D2) Rabbit mAb	Cell Signaling Technology	Catalog #9234
V5-Tag (D3H8Q) Rabbit mAb	Cell Signaling Technology	Catalog #13202
DLST (D22B1) XP® Rabbit mAb	Cell Signaling Technology	Catalog #11954
OGDH Polyclonal antibody	proteintech	Catalog #15212-1-AP
Anti-V5 tag antibody(SV5-Pk1) mouse monoclonal	abcam	Catalog #ab27671
Mouse IgG2a Isotype Control	Invitrogen	Catalog #02-6200
Alexa Fluor™ 488 Phalloidin	Thermo Fisher scientific	Catalog #A12379
MitoTracker® Deep Red FM	Cell Signaling Technology	Catalog #8778
ClCas3	Cell Signaling Technology	Catalog #9664
Ki67	Thermo Fisher scientific	Catalog MA5-14520
MYCN
Chemicals, peptides, and recombinant proteins
RPMI-1640	Gibco	Catalog #21875034
penicillin, streptomycin	Thermo Fisher scientific	Catalog #11548876
Fetal calf serum(FCS)	Sigma-Aldrich	Catalog #F7524-500ML
Trypsin-EDTA (0,05 %)	Thermo Fisher scientific	Catalog #25300054
Fetal calf serum for cell culture (tetracycline-free)	TaKaRa	Catalog #631368
DMEM	Gibco	Catalog #11965084
Gibco™ Trypan Blue Solution, 0.4%	Thermo Fisher scientific	Catalog #11538886
SalI	New England Biolabs	Catalog #R0138S
NotI	New England Biolabs	Catalog #R0189S
hexadimethrine bromide -polybrene	Merck	Catalog #107689-10G
Gibco™ Puromycin Dihydrochloride	Thermo Fisher scientific	Catalog #A1113803
geneticin disulphate (G418) solution, 20 ml	Roth	Catalog #CP11.2
N-(2-Hydroxyethyl)piperazine-N'-2-ethane sulfonic acid ·Na-salt(HEPES)	SERVA	Catalog #25249.04
Sodium chloride	SERVA	Catalog #30183.02
EGTA, 100 g	Roth	Catalog #3054.3
Triton X-100	Merck	Catalog #X100-100ML
cOmplete™, EDTA-free Protease Inhibitor Cocktail	Roche	Catalog #11873580001
PhosSTOP™	Roche	Catalog #4906845001
Albumin, IgG free, NZ-Origin	Roth	Catalog #3737.3
Tween™ 20	Thermo Fisher scientific	Catalog #85114
Paraformaldehyde Solution, 4% in PBS	Thermo Fisher scientific	Catalog #J19943.K2
phosphate-buffered saline (PBS), pH 7.4	Thermo Fisher scientific	Catalog #10010023
VECTASHIELD® Antifade Mounting Medium with DAPI	vector laboratories	Catalog #H-1200-10
ProLong™ Glass Antifade Mountant	Invitrogen	Catalog #36982
Hoechst 33342 Solution (20 mM)	Thermo Fisher scientific	Catalog #62249
Doxycycline hyclate	Sigma-Aldrich	Catalog #D9891-10G
Poly-L-lysine hydrobromide	Sigma-Aldrich	Catalog #P6282-5MG
Crystal Violet	Sigma-Aldrich	Catalog #C0775-25G
Ethanol, 1 l, Glas	Roth	Catalog #9065.1
ClaI	New England Biolabs	Catalog #R0197S
KpnI-HF	New England Biolabs	Catalog #R3142S
Rapamycin	Santa Cruz	Catalog #53123-88-9
Dimethyl sulphoxide (DMSO), 100 ml	Roth	Catalog #A994.1
IGEPAL® CA-630	Sigma-Aldrich	Catalog #I8896-50ML
Sodium fluoride	Sigma-Aldrich	Catalog #1064500025
4-(2-Aminoethyl)benzenesulfonyl fluoride hydrochloride	Sigma-Aldrich	Catalog #A8456-25MG
Protein A-Sepharose® CL-4B	Amersham Biosciences	Catalog #17-0780-01
Pierce™ DTT (Dithiothreitol)	Thermo Fisher scientific	Catalog #20290
Lysyl Endopeptidase®, Mass Spectrometry Grade (Lys-C)	FUJIFILM Wako Pure Chemical Corporation	Catalog #4548995075888
Sequencing Grade Modified Trypsin	Promega	Catalog #V5111
methanol (MeOH, Honeywell)	Honeywell	Catalog #67-56-1
Cinnamic acid	Sigma-Aldrich	Catalog #C80857-5G
Chloroform	VWR	Catalog #67-66-3
Dimethyl 2-oxoglutarate(DM-αKG)	Sigma-Aldrich	Catalog #349631-5G
Esp3I (BsmBI) (10 U/µL)	Thermo Fisher scientific	Catalog #ER0451
Critical commercial assays
MTT Assay Kit (Cell Proliferation)	abcam	Catalog #ab211091
Duolink® In Situ Red Starter Kit Mouse/Rabbit	Sigma-Aldrich	Catalog #DUO92101-1KT
Seahorse XF Cell Mito Stress Test Kit	Aglient	Catalog #103015-100
Deposited data
Pan-Cancer Analysis of Whole Genomes (PCAWG)	PDB	cbioportal
Tumor Alteration Relevant for Genomics-driven Therapy (TARGET)	PDB	cbioportal
556 high-risk neuroblastoma patients	PDB	https://github.com/padpuydt/copynumber_HR_NB/
709 neuroblastoma patients microarray	PDB	ArrayExpress under accession E-MTAB-1781
Depmap Public Achilles 2021Q1	PDB	https://depmap.org/portal/download/all/
Cancer cell line metabolism dataset	PDB	https://depmap.org/portal/download/all/
Public drug response dataset (GDSC2)	PDB	https://www.cancerrxgene.org/
brca_igr_2015	PDB	cbioportal
brca_mbcproject_wagle_2017	PDB	cbioportal
Brain Lower Grade Glioma (TCGA, Firehose Legacy)	PDB	TCGA
Lung Adenocarcinoma (TCGA, Firehose Legacy)	PDB	TCGA
Uterine Carcinosarcoma (TCGA, Firehose Legacy)	PDB	TCGA
Pediatric Wilms' Tumor (TARGET, 2018)	PDB	cbioportal
RNA seq	in paper	https://zenodo.org/doi/10.5281/zenodo.7050720
Protein interactomics	in paper	N/A
Experiment models: Cell lines
NGP	a gift from F. Speleman (Cancer Research Institute Ghent, Ghent, Belgium)	N/A
IMR5/75	F. Westermann (German Cancer Research Center, Heidelberg, Germany)	N/A
KELLY	a gift from the German Collection of Microorganisms and Cell Cultures (DSMZ GmbH, Braunschweig, Germany)	N/A
IMR32	ATCC	Catalog #CCL-127
NB69	a gift from A. Eggert (Charite Universitätsmedizin zu Berlin)	N/A
SK-N-AS	ATCC	Catalog #CRL-2137
SK-N-BE	ATCC	Catalog #CRL-2271
SK-N-SH	ATCC	Catalog #HTB-11
CHP134	a gift from the German Collection of Microorganisms and Cell Cultures (DSMZ GmbH, Braunschweig, Germany)	N/A
LAN1	a gift from the German Collection of Microorganisms and Cell Cultures (DSMZ GmbH, Braunschweig, Germany)	N/A
GI-M-EN	a gift from the German Collection of Microorganisms and Cell Cultures (DSMZ GmbH, Braunschweig, Germany)	N/A
NB01	HSRRB	N/A
CHP212	ATCC	Catalog #CRL-2273
SHEP	a gift from A. Eggert (Charite Universitätsmedizin zu Berlin)	N/A
HEK 293T	ATCC	Catalog #CRL-3216
Experiment models: Organisms/strains
Zebrafish (Danio rerio)	a gift from Thomas Look (Dana Faber Cancer Institute, Boston, USA)	N/A
Oligonucleotides
sg_NT: AAAACAGGACGATGTGCGGC	This paper	N/A
sg_RAPTOR_1: GCAGAACCTGAGTTTGACAG	This paper	N/A
sg_RAPTOR_2: TCAAGCAGTTCGCACTACAG	This paper	N/A
shDDX1_1	Dharmacon	TRCN0000050500
shDDX1_2	Dharmacon	TRCN0000050501
shDDX1_3	Dharmacon	TRCN0000050502
shDLST_1	Dharmacon	TRCN0000035426
shDLST_2	Dharmacon	TRCN0000035427
RT_PCR Oligonucleotides
APOL6_F: ACACAGATTTGCTGCCACAG	This paper	N/A
APOL6_R: GCTCCACGTCTTCACACAGA	This paper	N/A
CHAC1_F: TGGTGACGCTCCTTGAAGATC	This paper	N/A
CHAC1_R: GCACTGCCTCTCGCACATT	This paper	N/A
HPRT1_F:TGACACTGGCAAAACAATGCA	This paper	N/A
HPRT1_R:GGTCCTTTTCACCAGCAAGCT	This paper	N/A
Recombinant DNA
dβh-MYCN: dβh-eGFP	a gift from Thomas Look (Dana Faber Cancer Institute, Boston, USA)	N/A
dβh-eGFP (pDest_IsceI)	a gift from Thomas Look (Dana Faber Cancer Institute, Boston, USA)	N/A
pDEST-Tol2- CryAA:mCerulean	a gift of Jan-Philipp Junker (Max Delbrück Center, Berlin, Germany)	N/A
p5E-mcs	a gift from Nathan Lawson (Addgene plasmid)	Catalog #26029
Gateway™ pDONR™221 Vector	Thermo Fisher scientific	Catalog #12536017
pENTR1A	Thermo Fisher scientific	Catalog #A10462
pInducer20	a gift from Stephen Elledge (Addgene plasmid)	Catalog #44012
lentiCRISPR v2	a gift from Feng Zhang (Addgene plasmid)	Catalog #52961
psPAX2	a gift from Didier Trono (Addgene plasmid)	Catalog #12260
pMD2.G	a gift from Didier Trono (Addgene plasmid)	Catalog #12259
Software and algorithms
R 3.6	R Core Team	https://www.r-project.org
Python 3.7	Python Core Team	https://www.python.org
ImageJ	NIH	https://imagej.nih.gov/ij/
STAR v2.7.6a	Dobin et al., 2013	https://www.ncbi.nlm.nih.gov/pmc/articles/PMC3530905/
RESM v1.3.1	(Li and Dewey, 2011)	https://bmcbioinformatics.biomedcentral.com/articles/10.1186/1471-2105-12-323
